# Supplementary material for: N-(2-Fluoro­phen­yl)cinnamamide
Source: Acta Crystallogr Sect E Struct Rep Online. 2010 Feb 6;66(Pt 3):o533–4. doi: 10.1107/S1600536810003867 (PMC2983731; doi:10.1107/S1600536810003867)
Supplement: Supplementary file 1 [file e-66-0o533-sup1.cif]

##############################################################################
###                                                                        ###
###        Electronic paper (Acta Crystallographica Section E)             ###
###                                                                        ###
##############################################################################
#                                                                            #
# This CIF contains the data in a paper accepted for publication in Acta     #
# Crystallographica Section E. It conforms to the requirements of Notes      #
# for Authors for Section E, and has been peer reviewed under the auspices   #
# of the IUCr Commission on Journals.                                        #
#                                                                            #
# Full details of the Crystallographic Information File format               #
# are given in the paper "The Crystallographic Information File (CIF):       #
# a New Standard Archive File for Crystallography" by S. R. Hall, F. H.      #
# Allen and I. D. Brown [Acta Cryst. (1991), A47, 655-685].                  #
#                                                                            #
# The current version of the core CIF dictionary is obtainable from          #
# ftp://ftp.iucr.org/pub/cif_core.dic. The current version number is 2.4.    #
#                                                                            #
# Software is freely available for graphical display of the structure(s) in  #
# this CIF.  For information consult the CIF home page http://www.iucr.org/  #
# cif/home.html                                                              #
#                                                                            #
# This file may be used for bona fide research purposes within the           #
# scientific community so long as proper attribution is given to the journal # 
# article from which it was obtained.                                        #
#                                                                            #
##############################################################################
                                             
data_global
_audit_creation_method     SHELXL-97
_journal_date_recd_electronic     2010-01-29
_journal_date_accepted     2010-02-01
_journal_name_full     'Acta Crystallographica, Section E'
_journal_year     2010
_journal_volume     66
_journal_issue      3
_journal_page_first     o533
_journal_page_last     o534
_journal_paper_category     QO
_journal_coeditor_code     HG2641
_publ_contact_author_name     'Dr Aamer Saeed'
_publ_contact_author_address
;
Department of Chemistry,
Quaid-I-Azam University,
Islamabad 45320,
Pakistan
;
_publ_contact_author_email     'aamersaeed@yahoo.com'
_publ_contact_author_fax     '+92 51 90643231'
_publ_contact_author_phone     '+92 51 90642241'
_publ_section_title
;
<i>N</i>-(2-Fluorophenyl)cinnamamide
;
loop_
    _publ_author_name
    _publ_author_address
    'Saeed, Aamer'
;
Department of Chemistry,
Quaid-i-Azam University,
Islamabad 45320,
Pakistan
;
    'Khera, Rasheed Ahmad'
;
Department of Chemistry,
Quaid-i-Azam University,
Islamabad 45320,
Pakistan
;
    'Simpson, Jim'
;
Department of Chemistry
University of Otago
PO Box 56
Dunedin
New Zealand
;
data_I
_chemical_name_systematic
;
<i>N</i>-(2-Fluorophenyl)cinnamamide
;
_chemical_name_common     ?
_chemical_formula_moiety     'C15 H12 F N O'
_chemical_formula_sum     'C15 H12 F N O'
_chemical_formula_iupac     'C15 H12 F N O'
_chemical_formula_weight     241.26
_chemical_melting_point     ?
_symmetry_cell_setting     monoclinic
_symmetry_space_group_name_H-M     'P 21/c'
_symmetry_space_group_name_Hall     '-P 2ybc'
loop_
    _symmetry_equiv_pos_as_xyz
    'x, y, z'
    '-x, y+1/2, -z+1/2'
    '-x, -y, -z'
    'x, -y-1/2, z-1/2'
_cell_length_a     9.6634(12)
_cell_length_b     13.0838(17)
_cell_length_c     19.404(3)
_cell_angle_alpha     90.00
_cell_angle_beta     99.297(7)
_cell_angle_gamma     90.00
_cell_volume     2421.0(5)
_cell_formula_units_Z     8
_cell_measurement_reflns_used     5945
_cell_measurement_theta_min     2.64
_cell_measurement_theta_max     25.13
_cell_measurement_temperature     89(2)
_exptl_crystal_description     'block'
_exptl_crystal_colour     'pale yellow'
_exptl_crystal_size_max     0.64
_exptl_crystal_size_mid     0.30
_exptl_crystal_size_min     0.16
_exptl_crystal_density_diffrn     1.324
_exptl_crystal_density_meas     ?
_exptl_crystal_density_method     'not measured'
_exptl_crystal_F_000     1008
_exptl_absorpt_coefficient_mu     0.094
_exptl_absorpt_correction_type     multi-scan
_exptl_absorpt_process_details     '(SADABS; Bruker, 2006)'
_exptl_absorpt_correction_T_min     0.6964
_exptl_absorpt_correction_T_max     1.0000
_exptl_special_details
;
;
_diffrn_ambient_temperature     89(2)
_diffrn_radiation_type     MoK\a
_diffrn_radiation_wavelength     0.71073
_diffrn_radiation_source     'fine-focus sealed tube'
_diffrn_radiation_monochromator     graphite
_diffrn_measurement_device_type     'Bruker APEXII CCD'
_diffrn_measurement_method     \w
_diffrn_detector_area_resol_mean     ?
_diffrn_reflns_number     24964
_diffrn_reflns_av_R_equivalents     0.0679
_diffrn_reflns_av_sigmaI/netI     0.0445
_diffrn_reflns_theta_min     1.89
_diffrn_reflns_theta_max     25.28
_diffrn_reflns_theta_full     25.28
_diffrn_measured_fraction_theta_max     0.995
_diffrn_measured_fraction_theta_full     0.995
_diffrn_reflns_limit_h_min     -11
_diffrn_reflns_limit_h_max     11
_diffrn_reflns_limit_k_min     -15
_diffrn_reflns_limit_k_max     15
_diffrn_reflns_limit_l_min     -23
_diffrn_reflns_limit_l_max     23
_diffrn_standards_number     0
_diffrn_standards_interval_count     ?
_diffrn_standards_interval_time     ?
_diffrn_standards_decay_%     ?
_refine_special_details
;
Refinement of <i>F</i>^2^ against ALL reflections. The weighted <i>R</i>-factor
wR and goodness of fit <i>S</i> are based on <i>F</i>^2^, conventional
<i>R</i>-factors <i>R</i> are based on <i>F</i>, with <i>F</i> set to zero for
negative <i>F</i>^2^. The threshold expression of <i>F</i>^2^ >
\s(<i>F</i>^2^) is used only for calculating <i>R</i>-factors(gt) etc. and is
not relevant to the choice of reflections for refinement. <i>R</i>-factors
based on <i>F</i>^2^ are statistically about twice as large as those based on
<i>F</i>, and <i>R</i>- factors based on ALL data will be even larger.
;
_reflns_number_total     4376
_reflns_number_gt     3312
_reflns_threshold_expression     I>2\s(I)
_refine_ls_structure_factor_coef     Fsqd
_refine_ls_matrix_type     full
_refine_ls_R_factor_all     0.0713
_refine_ls_R_factor_gt     0.0501
_refine_ls_wR_factor_gt     0.1433
_refine_ls_wR_factor_ref     0.1556
_refine_ls_goodness_of_fit_ref     1.069
_refine_ls_restrained_S_all     1.069
_refine_ls_number_reflns     4376
_refine_ls_number_parameters     331
_refine_ls_number_restraints     0
_refine_ls_hydrogen_treatment     mixed
_refine_ls_weighting_scheme     calc
_refine_ls_weighting_details
         'calc w=1/[\s^2^(Fo^2^)+(0.0869P)^2^+1.0345P] where P=(Fo^2^+2Fc^2^)/3'
_atom_sites_solution_hydrogens     geom
_atom_sites_solution_primary     direct
_atom_sites_solution_secondary     difmap
_refine_ls_shift/su_max     ?
_refine_ls_shift/su_max_lt     0.001
_refine_ls_shift/su_mean     0.000
_refine_diff_density_max     0.300
_refine_diff_density_min     -0.364
_refine_ls_extinction_method     none
_refine_ls_extinction_coef     ?
loop_
    _atom_type_symbol
    _atom_type_description
    _atom_type_scat_dispersion_real
    _atom_type_scat_dispersion_imag
    _atom_type_scat_source
    'C' 'C' 0.0033 0.0016
                         'International Tables Vol C Tables 4.2.6.8 and 6.1.1.4'
    'H' 'H' 0.0000 0.0000
                         'International Tables Vol C Tables 4.2.6.8 and 6.1.1.4'
    'N' 'N' 0.0061 0.0033
                         'International Tables Vol C Tables 4.2.6.8 and 6.1.1.4'
    'O' 'O' 0.0106 0.0060
                         'International Tables Vol C Tables 4.2.6.8 and 6.1.1.4'
    'F' 'F' 0.0171 0.0103
                         'International Tables Vol C Tables 4.2.6.8 and 6.1.1.4'
_computing_data_collection     'APEX2 (Bruker 2006)'
_computing_cell_refinement     'APEX2 and SAINT (Bruker 2006)'
_computing_data_reduction     'SAINT (Bruker 2006)'
_computing_structure_solution     'SHELXS97 (Sheldrick, 2008)'
_computing_structure_refinement
;
SHELXL97 (Sheldrick, 2008) and TITAN2000 (Hunter & Simpson,
1999)
;
_computing_molecular_graphics
;
SHELXTL (Sheldrick, 2008) and Mercury (Macrae <i>et al.</i>,
2008)
;
_computing_publication_material
;
SHELXL97 (Sheldrick, 2008), enCIFer (Allen <i>et al.</i>,
2004), PLATON (Spek, 2009)
and publCIF (Westrip, 2010)
;
loop_
    _atom_site_type_symbol
    _atom_site_label
    _atom_site_fract_x
    _atom_site_fract_y
    _atom_site_fract_z
    _atom_site_U_iso_or_equiv
    _atom_site_adp_type
    _atom_site_calc_flag
    _atom_site_refinement_flags
    _atom_site_occupancy
    _atom_site_disorder_assembly
    _atom_site_disorder_group
    N N1A 0.2567(2) 0.71300(15) 0.02767(10) 0.0190(4) Uani d . 1 . .
    H H1NA 0.342(3) 0.735(2) 0.0245(12) 0.023 Uiso d . 1 . .
    C C1A 0.1444(2) 0.75857(17) -0.01166(11) 0.0177(5) Uani d . 1 . .
    O O1A 0.02319(15) 0.72730(12) -0.01255(8) 0.0220(4) Uani d . 1 . .
    C C2A 0.1794(2) 0.85024(17) -0.04971(11) 0.0181(5) Uani d . 1 . .
    H H2A 0.2725 0.8596 -0.0585 0.022 Uiso calc R 1 . .
    C C3A 0.0817(2) 0.92016(18) -0.07189(11) 0.0199(5) Uani d . 1 . .
    H H3A -0.0105 0.9048 -0.0639 0.024 Uiso calc R 1 . .
    C C4A 0.0985(2) 1.01740(18) -0.10691(11) 0.0191(5) Uani d . 1 . .
    C C5A -0.0136(2) 1.08608(18) -0.11720(12) 0.0229(5) Uani d . 1 . .
    H H5A -0.0991 1.0685 -0.1019 0.027 Uiso calc R 1 . .
    C C6A -0.0017(3) 1.18006(19) -0.14953(12) 0.0251(6) Uani d . 1 . .
    H H6A -0.0792 1.2257 -0.1564 0.030 Uiso calc R 1 . .
    C C7A 0.1223(3) 1.20718(19) -0.17169(12) 0.0245(5) Uani d . 1 . .
    H H7A 0.1303 1.2712 -0.1938 0.029 Uiso calc R 1 . .
    C C8A 0.2356(2) 1.13992(19) -0.16129(11) 0.0235(5) Uani d . 1 . .
    H H8A 0.3214 1.1586 -0.1759 0.028 Uiso calc R 1 . .
    C C9A 0.2240(2) 1.04614(18) -0.12984(11) 0.0212(5) Uani d . 1 . .
    H H9A 0.3015 1.0006 -0.1236 0.025 Uiso calc R 1 . .
    C C10A 0.2461(2) 0.63122(17) 0.07449(12) 0.0179(5) Uani d . 1 . .
    C C11A 0.3173(2) 0.63675(17) 0.14283(12) 0.0201(5) Uani d . 1 . .
    F F1A 0.39762(14) 0.72109(10) 0.16188(7) 0.0294(4) Uani d . 1 . .
    C C12A 0.3107(2) 0.56122(19) 0.19135(12) 0.0244(5) Uani d . 1 . .
    H H12A 0.3604 0.5676 0.2376 0.029 Uiso calc R 1 . .
    C C13A 0.2297(2) 0.47516(19) 0.17133(12) 0.0241(5) Uani d . 1 . .
    H H13A 0.2231 0.4222 0.2041 0.029 Uiso calc R 1 . .
    C C14A 0.1585(2) 0.46671(18) 0.10335(12) 0.0216(5) Uani d . 1 . .
    H H14A 0.1041 0.4075 0.0896 0.026 Uiso calc R 1 . .
    C C15A 0.1665(2) 0.54433(17) 0.05545(12) 0.0194(5) Uani d . 1 . .
    H H15A 0.1169 0.5380 0.0092 0.023 Uiso calc R 1 . .
    N N1B 0.7349(2) 0.79010(15) -0.03553(10) 0.0187(4) Uani d . 1 . .
    H H1NB 0.814(3) 0.769(2) -0.0341(13) 0.022 Uiso d . 1 . .
    C C1B 0.6485(2) 0.74513(17) 0.00412(11) 0.0170(5) Uani d . 1 . .
    O O1B 0.52817(15) 0.77646(12) 0.00522(8) 0.0216(4) Uani d . 1 . .
    C C2B 0.7098(2) 0.65447(17) 0.04371(11) 0.0177(5) Uani d . 1 . .
    H H2B 0.8086 0.6452 0.0519 0.021 Uiso calc R 1 . .
    C C3B 0.6277(2) 0.58575(17) 0.06798(11) 0.0184(5) Uani d . 1 . .
    H H3B 0.5299 0.5994 0.0594 0.022 Uiso calc R 1 . .
    C C4B 0.6714(2) 0.49131(18) 0.10655(11) 0.0182(5) Uani d . 1 . .
    C C5B 0.8115(2) 0.47122(19) 0.13481(12) 0.0232(5) Uani d . 1 . .
    H H5B 0.8819 0.5198 0.1293 0.028 Uiso calc R 1 . .
    C C6B 0.8485(3) 0.3814(2) 0.17071(12) 0.0273(6) Uani d . 1 . .
    H H6B 0.9439 0.3689 0.1897 0.033 Uiso calc R 1 . .
    C C7B 0.7465(3) 0.30895(19) 0.17912(12) 0.0276(6) Uani d . 1 . .
    H H7B 0.7723 0.2470 0.2034 0.033 Uiso calc R 1 . .
    C C8B 0.6072(3) 0.32802(19) 0.15172(12) 0.0262(6) Uani d . 1 . .
    H H8B 0.5371 0.2793 0.1575 0.031 Uiso calc R 1 . .
    C C9B 0.5701(2) 0.41858(18) 0.11572(11) 0.0216(5) Uani d . 1 . .
    H H9B 0.4745 0.4311 0.0971 0.026 Uiso calc R 1 . .
    C C10B 0.6938(2) 0.87171(17) -0.08218(11) 0.0173(5) Uani d . 1 . .
    C C11B 0.7185(2) 0.86597(18) -0.15059(12) 0.0225(5) Uani d . 1 . .
    F F1B 0.78197(16) 0.78076(11) -0.17040(7) 0.0351(4) Uani d . 1 . .
    C C12B 0.6818(2) 0.9429(2) -0.19871(12) 0.0270(6) Uani d . 1 . .
    H H12B 0.6997 0.9364 -0.2452 0.032 Uiso calc R 1 . .
    C C13B 0.6180(2) 1.02988(19) -0.17770(12) 0.0246(5) Uani d . 1 . .
    H H13B 0.5918 1.0837 -0.2100 0.029 Uiso calc R 1 . .
    C C14B 0.5924(2) 1.03851(18) -0.10960(12) 0.0226(5) Uani d . 1 . .
    H H14B 0.5490 1.0983 -0.0954 0.027 Uiso calc R 1 . .
    C C15B 0.6303(2) 0.95959(17) -0.06203(12) 0.0195(5) Uani d . 1 . .
    H H15B 0.6126 0.9660 -0.0155 0.023 Uiso calc R 1 . .
loop_
    _atom_site_aniso_label
    _atom_site_aniso_U_11
    _atom_site_aniso_U_22
    _atom_site_aniso_U_33
    _atom_site_aniso_U_12
    _atom_site_aniso_U_13
    _atom_site_aniso_U_23
    N1A 0.0104(9) 0.0186(11) 0.0287(10) -0.0008(7) 0.0050(8) 0.0038(8)
    C1A 0.0135(11) 0.0178(12) 0.0221(11) 0.0005(9) 0.0041(8) -0.0030(9)
    O1A 0.0112(8) 0.0213(9) 0.0336(9) -0.0002(6) 0.0035(6) 0.0019(7)
    C2A 0.0113(10) 0.0205(12) 0.0229(11) -0.0017(9) 0.0041(8) -0.0005(10)
    C3A 0.0130(11) 0.0206(12) 0.0263(11) -0.0028(9) 0.0038(8) -0.0009(10)
    C4A 0.0164(11) 0.0199(12) 0.0204(11) -0.0013(9) 0.0014(8) -0.0009(9)
    C5A 0.0169(11) 0.0238(13) 0.0277(12) 0.0015(10) 0.0029(9) -0.0015(11)
    C6A 0.0250(13) 0.0222(13) 0.0271(12) 0.0051(10) 0.0006(10) -0.0016(10)
    C7A 0.0327(14) 0.0178(13) 0.0222(12) -0.0017(10) 0.0015(10) 0.0012(10)
    C8A 0.0213(12) 0.0274(14) 0.0222(11) -0.0066(10) 0.0046(9) 0.0001(10)
    C9A 0.0160(11) 0.0238(13) 0.0233(11) 0.0007(9) 0.0020(9) -0.0001(10)
    C10A 0.0092(10) 0.0185(12) 0.0273(12) 0.0032(8) 0.0072(8) 0.0016(10)
    C11A 0.0157(11) 0.0159(12) 0.0288(12) 0.0005(9) 0.0037(9) -0.0022(10)
    F1A 0.0282(8) 0.0204(8) 0.0366(8) -0.0063(6) -0.0036(6) -0.0016(6)
    C12A 0.0248(13) 0.0236(13) 0.0242(12) 0.0040(10) 0.0024(9) 0.0009(10)
    C13A 0.0231(12) 0.0198(13) 0.0306(13) 0.0036(10) 0.0080(10) 0.0067(10)
    C14A 0.0171(11) 0.0167(12) 0.0327(13) 0.0005(9) 0.0094(9) -0.0009(10)
    C15A 0.0137(11) 0.0196(13) 0.0256(12) 0.0009(9) 0.0052(9) 0.0003(10)
    N1B 0.0106(9) 0.0186(11) 0.0275(10) 0.0030(8) 0.0052(8) 0.0026(8)
    C1B 0.0134(11) 0.0169(12) 0.0206(11) -0.0013(9) 0.0024(8) -0.0041(9)
    O1B 0.0112(8) 0.0215(9) 0.0331(9) 0.0014(6) 0.0063(6) 0.0022(7)
    C2B 0.0124(10) 0.0204(12) 0.0202(11) 0.0019(9) 0.0026(8) -0.0021(9)
    C3B 0.0136(11) 0.0195(12) 0.0222(11) 0.0020(9) 0.0034(8) -0.0017(10)
    C4B 0.0165(11) 0.0216(13) 0.0178(11) 0.0021(9) 0.0062(8) -0.0020(9)
    C5B 0.0203(12) 0.0259(14) 0.0245(12) 0.0008(10) 0.0071(9) 0.0037(10)
    C6B 0.0230(13) 0.0332(15) 0.0264(12) 0.0073(11) 0.0064(10) 0.0067(11)
    C7B 0.0350(14) 0.0224(14) 0.0264(12) 0.0060(11) 0.0085(10) 0.0046(10)
    C8B 0.0309(14) 0.0212(13) 0.0279(12) -0.0049(10) 0.0089(10) -0.0007(11)
    C9B 0.0205(12) 0.0206(13) 0.0241(11) -0.0006(9) 0.0046(9) -0.0018(10)
    C10B 0.0106(10) 0.0162(12) 0.0246(11) -0.0028(8) 0.0010(8) 0.0018(9)
    C11B 0.0180(12) 0.0197(13) 0.0311(12) -0.0002(9) 0.0082(9) -0.0026(10)
    F1B 0.0483(10) 0.0259(8) 0.0356(8) 0.0089(7) 0.0202(7) -0.0006(7)
    C12B 0.0280(13) 0.0281(14) 0.0254(12) -0.0025(10) 0.0058(10) 0.0028(11)
    C13B 0.0194(12) 0.0208(13) 0.0323(13) -0.0034(9) 0.0009(9) 0.0092(11)
    C14B 0.0145(11) 0.0174(12) 0.0352(13) -0.0007(9) 0.0020(9) 0.0005(10)
    C15B 0.0137(11) 0.0191(12) 0.0259(11) -0.0019(9) 0.0038(9) -0.0005(10)
_geom_special_details
;
All esds (except the esd in the dihedral angle between two l.s. planes) are
estimated using the full covariance matrix. The cell esds are taken into
account individually in the estimation of esds in distances, angles and
torsion angles; correlations between esds in cell parameters are only used
when they are defined by crystal symmetry. An approximate (isotropic)
treatment of cell esds is used for estimating esds involving l.s. planes.
;
loop_
    _geom_bond_atom_site_label_1
    _geom_bond_atom_site_label_2
    _geom_bond_site_symmetry_2
    _geom_bond_distance
    _geom_bond_publ_flag
    N1A C1A . 1.360(3) ?
    N1A C10A . 1.418(3) ?
    N1A H1NA . 0.88(3) ?
    C1A O1A . 1.238(3) ?
    C1A C2A . 1.476(3) ?
    C2A C3A . 1.335(3) ?
    C2A H2A . 0.9500 ?
    C3A C4A . 1.464(3) ?
    C3A H3A . 0.9500 ?
    C4A C5A . 1.397(3) ?
    C4A C9A . 1.408(3) ?
    C5A C6A . 1.394(3) ?
    C5A H5A . 0.9500 ?
    C6A C7A . 1.384(3) ?
    C6A H6A . 0.9500 ?
    C7A C8A . 1.393(3) ?
    C7A H7A . 0.9500 ?
    C8A C9A . 1.383(3) ?
    C8A H8A . 0.9500 ?
    C9A H9A . 0.9500 ?
    C10A C15A . 1.389(3) ?
    C10A C11A . 1.393(3) ?
    C11A F1A . 1.365(3) ?
    C11A C12A . 1.373(3) ?
    C12A C13A . 1.390(3) ?
    C12A H12A . 0.9500 ?
    C13A C14A . 1.390(3) ?
    C13A H13A . 0.9500 ?
    C14A C15A . 1.387(3) ?
    C14A H14A . 0.9500 ?
    C15A H15A . 0.9500 ?
    N1B C1B . 1.357(3) ?
    N1B C10B . 1.414(3) ?
    N1B H1NB . 0.81(3) ?
    C1B O1B . 1.237(3) ?
    C1B C2B . 1.483(3) ?
    C2B C3B . 1.334(3) ?
    C2B H2B . 0.9500 ?
    C3B C4B . 1.471(3) ?
    C3B H3B . 0.9500 ?
    C4B C9B . 1.397(3) ?
    C4B C5B . 1.401(3) ?
    C5B C6B . 1.384(3) ?
    C5B H5B . 0.9500 ?
    C6B C7B . 1.396(4) ?
    C6B H6B . 0.9500 ?
    C7B C8B . 1.388(3) ?
    C7B H7B . 0.9500 ?
    C8B C9B . 1.393(3) ?
    C8B H8B . 0.9500 ?
    C9B H9B . 0.9500 ?
    C10B C11B . 1.388(3) ?
    C10B C15B . 1.389(3) ?
    C11B F1B . 1.358(3) ?
    C11B C12B . 1.380(3) ?
    C12B C13B . 1.386(4) ?
    C12B H12B . 0.9500 ?
    C13B C14B . 1.388(3) ?
    C13B H13B . 0.9500 ?
    C14B C15B . 1.394(3) ?
    C14B H14B . 0.9500 ?
    C15B H15B . 0.9500 ?
loop_
    _geom_angle_atom_site_label_1
    _geom_angle_atom_site_label_2
    _geom_angle_atom_site_label_3
    _geom_angle_site_symmetry_1
    _geom_angle_site_symmetry_3
    _geom_angle
    _geom_angle_publ_flag
    C1A N1A C10A . . 123.83(19) ?
    C1A N1A H1NA . . 119.1(16) ?
    C10A N1A H1NA . . 117.1(16) ?
    O1A C1A N1A . . 122.1(2) ?
    O1A C1A C2A . . 123.66(19) ?
    N1A C1A C2A . . 114.22(19) ?
    C3A C2A C1A . . 120.7(2) ?
    C3A C2A H2A . . 119.6 ?
    C1A C2A H2A . . 119.6 ?
    C2A C3A C4A . . 128.3(2) ?
    C2A C3A H3A . . 115.9 ?
    C4A C3A H3A . . 115.9 ?
    C5A C4A C9A . . 118.1(2) ?
    C5A C4A C3A . . 118.9(2) ?
    C9A C4A C3A . . 123.0(2) ?
    C6A C5A C4A . . 120.9(2) ?
    C6A C5A H5A . . 119.6 ?
    C4A C5A H5A . . 119.6 ?
    C7A C6A C5A . . 120.3(2) ?
    C7A C6A H6A . . 119.8 ?
    C5A C6A H6A . . 119.8 ?
    C6A C7A C8A . . 119.5(2) ?
    C6A C7A H7A . . 120.2 ?
    C8A C7A H7A . . 120.2 ?
    C9A C8A C7A . . 120.4(2) ?
    C9A C8A H8A . . 119.8 ?
    C7A C8A H8A . . 119.8 ?
    C8A C9A C4A . . 120.8(2) ?
    C8A C9A H9A . . 119.6 ?
    C4A C9A H9A . . 119.6 ?
    C15A C10A C11A . . 117.6(2) ?
    C15A C10A N1A . . 122.8(2) ?
    C11A C10A N1A . . 119.7(2) ?
    F1A C11A C12A . . 118.89(19) ?
    F1A C11A C10A . . 118.1(2) ?
    C12A C11A C10A . . 123.0(2) ?
    C11A C12A C13A . . 118.5(2) ?
    C11A C12A H12A . . 120.7 ?
    C13A C12A H12A . . 120.7 ?
    C14A C13A C12A . . 120.0(2) ?
    C14A C13A H13A . . 120.0 ?
    C12A C13A H13A . . 120.0 ?
    C15A C14A C13A . . 120.3(2) ?
    C15A C14A H14A . . 119.8 ?
    C13A C14A H14A . . 119.8 ?
    C14A C15A C10A . . 120.6(2) ?
    C14A C15A H15A . . 119.7 ?
    C10A C15A H15A . . 119.7 ?
    C1B N1B C10B . . 123.75(19) ?
    C1B N1B H1NB . . 119.8(19) ?
    C10B N1B H1NB . . 116.4(19) ?
    O1B C1B N1B . . 122.1(2) ?
    O1B C1B C2B . . 123.6(2) ?
    N1B C1B C2B . . 114.22(19) ?
    C3B C2B C1B . . 120.8(2) ?
    C3B C2B H2B . . 119.6 ?
    C1B C2B H2B . . 119.6 ?
    C2B C3B C4B . . 127.4(2) ?
    C2B C3B H3B . . 116.3 ?
    C4B C3B H3B . . 116.3 ?
    C9B C4B C5B . . 118.4(2) ?
    C9B C4B C3B . . 119.18(19) ?
    C5B C4B C3B . . 122.5(2) ?
    C6B C5B C4B . . 120.8(2) ?
    C6B C5B H5B . . 119.6 ?
    C4B C5B H5B . . 119.6 ?
    C5B C6B C7B . . 120.4(2) ?
    C5B C6B H6B . . 119.8 ?
    C7B C6B H6B . . 119.8 ?
    C8B C7B C6B . . 119.5(2) ?
    C8B C7B H7B . . 120.2 ?
    C6B C7B H7B . . 120.2 ?
    C7B C8B C9B . . 120.0(2) ?
    C7B C8B H8B . . 120.0 ?
    C9B C8B H8B . . 120.0 ?
    C8B C9B C4B . . 120.9(2) ?
    C8B C9B H9B . . 119.5 ?
    C4B C9B H9B . . 119.5 ?
    C11B C10B C15B . . 117.8(2) ?
    C11B C10B N1B . . 119.8(2) ?
    C15B C10B N1B . . 122.4(2) ?
    F1B C11B C12B . . 119.1(2) ?
    F1B C11B C10B . . 118.1(2) ?
    C12B C11B C10B . . 122.8(2) ?
    C11B C12B C13B . . 118.6(2) ?
    C11B C12B H12B . . 120.7 ?
    C13B C12B H12B . . 120.7 ?
    C12B C13B C14B . . 120.2(2) ?
    C12B C13B H13B . . 119.9 ?
    C14B C13B H13B . . 119.9 ?
    C13B C14B C15B . . 120.1(2) ?
    C13B C14B H14B . . 119.9 ?
    C15B C14B H14B . . 119.9 ?
    C10B C15B C14B . . 120.5(2) ?
    C10B C15B H15B . . 119.7 ?
    C14B C15B H15B . . 119.7 ?
loop_
    _geom_hbond_atom_site_label_D
    _geom_hbond_atom_site_label_H
    _geom_hbond_atom_site_label_A
    _geom_hbond_site_symmetry_A
    _geom_hbond_distance_DH
    _geom_hbond_distance_HA
    _geom_hbond_distance_DA
    _geom_hbond_angle_DHA
    N1A H1NA O1B . 0.88(3) 1.98(3) 2.851(2) 173(2)
    N1B H1NB O1A 1_655 0.81(3) 2.07(3) 2.870(2) 170(2)
    C14A H14A O1A 3_565 0.95 2.50 3.410(3) 159.8
    C14B H14B O1B 3_675 0.95 2.59 3.476(3) 154.9
    C9B H9B CgA 4_566 0.95 2.89 3.679(2) 141.0
    C5A H5A CgB 4_665 0.95 2.80 3.621(2) 149.0
