# Supplementary material for: N-(2-Fluoro­phen­yl)cinnamamide
Source: Acta Crystallogr Sect E Struct Rep Online. 2010 Feb 6;66(Pt 3):o533–4. doi: 10.1107/S1600536810003867 (PMC2983731; doi:10.1107/S1600536810003867)
Supplement: Supplementary file 2 [file e-66-0o533-Isup2.hkl]

# 
# h,k,l, Fc-squared, Fo-squared, sigma(Fo-squared) and status flag 
# 
data_I
_shelx_title ' RA80 in P2(1)/c' 
_shelx_refln_list_code          4 
_shelx_F_calc_maximum      204.32 
_exptl_crystal_F_000      1008.00 
_reflns_d_resolution_high  0.8321 
 
loop_ 
 _symmetry_equiv_pos_as_xyz 
 'x, y, z' 
 '-x, y+1/2, -z+1/2' 
 '-x, -y, -z' 
 'x, -y-1/2, z-1/2' 
 
_cell_length_a     9.6634 
_cell_length_b    13.0838 
_cell_length_c    19.4036 
_cell_angle_alpha  90.000 
_cell_angle_beta   99.297 
_cell_angle_gamma  90.000 
 
_shelx_F_squared_multiplier     1.000 
 
loop_ 
 _refln_index_h 
 _refln_index_k 
 _refln_index_l 
 _refln_F_squared_calc 
 _refln_F_squared_meas 
 _refln_F_squared_sigma 
 _refln_observed_status 
   2   0   0    37482.88    35854.58    511.26 o 
   3   0   0     3344.12     3439.05     41.43 o 
   4   0   0      144.53      151.75      8.20 o 
   5   0   0     1749.61     1634.84     34.16 o 
   6   0   0        2.98       15.69      5.00 o 
   7   0   0      546.45      532.94     17.01 o 
   8   0   0     1036.65      989.35     50.63 o 
   9   0   0       27.22       17.54     18.55 o 
  10   0   0       57.44       44.74     22.47 o 
  11   0   0        7.53       16.41     24.11 o 
   1   1   0        2.42        0.73      0.81 o 
   2   1   0      200.11      200.69      5.80 o 
   3   1   0     5949.62     5884.14     54.84 o 
   4   1   0      351.35      400.40      7.16 o 
   5   1   0        7.71        3.02      2.63 o 
   6   1   0     1017.24     1003.92     18.44 o 
   7   1   0       71.79       86.33      5.17 o 
   8   1   0     2438.33     2468.08     67.90 o 
   9   1   0        3.38       -4.24      8.50 o 
  10   1   0      145.25      161.14     21.87 o 
  11   1   0      250.86      251.50     26.57 o 
   0   2   0      199.43       36.02     10.63 o 
   1   2   0      112.26       25.38      6.12 o 
   2   2   0      175.12      254.95      8.80 o 
   3   2   0        8.72       10.37      2.58 o 
   4   2   0     7315.04     7807.89     88.50 o 
   5   2   0        4.61       17.71      7.16 o 
   6   2   0      208.90      213.58      7.28 o 
   7   2   0      485.20      468.74     16.53 o 
   8   2   0     1436.95     1360.52     47.51 o 
   9   2   0       45.69       53.88     10.77 o 
  10   2   0      246.86      239.43     18.90 o 
  11   2   0       23.30       21.13     17.07 o 
   1   3   0       26.23       26.32      3.09 o 
   2   3   0      978.46     1041.17     20.99 o 
   3   3   0      706.18      798.87     34.30 o 
   4   3   0      969.97      986.25     29.76 o 
   5   3   0       12.44        7.30      3.55 o 
   6   3   0      373.71      454.68     21.39 o 
   7   3   0      591.42      586.10     16.81 o 
   8   3   0      394.04      403.09     19.63 o 
   9   3   0      195.16      220.41     16.62 o 
  10   3   0       28.00       25.18     11.64 o 
  11   3   0      147.17      140.10     19.98 o 
   0   4   0    10050.68    11172.44    379.74 o 
   1   4   0       39.75       44.06      6.39 o 
   2   4   0      321.07      379.79     12.99 o 
   3   4   0     1018.96     1170.51     27.56 o 
   4   4   0     1215.04     1382.25     26.99 o 
   5   4   0     1187.29     1171.96     27.47 o 
   6   4   0        3.76       11.39      7.12 o 
   7   4   0      637.39      684.39     16.52 o 
   8   4   0      667.47      673.16     23.87 o 
   9   4   0       28.84       62.17     17.09 o 
  10   4   0       91.96       93.48     16.94 o 
  11   4   0        0.18       20.93     15.11 o 
   1   5   0      143.33      164.16     10.51 o 
   2   5   0      126.88      126.44      8.60 o 
   3   5   0      632.95      726.86     27.61 o 
   4   5   0      422.58      503.87     25.57 o 
   5   5   0      184.32      176.63      9.08 o 
   6   5   0      236.98      256.08     14.68 o 
   7   5   0        3.10       -0.38      3.83 o 
   8   5   0     2276.37     2279.04     48.95 o 
   9   5   0      539.77      557.28     27.56 o 
  10   5   0       12.38       -6.05     12.61 o 
   0   6   0     1435.13     1497.01     53.30 o 
   1   6   0       80.60       73.53     20.27 o 
   2   6   0     3418.95     3819.02     70.77 o 
   3   6   0       19.47       20.04      5.08 o 
   4   6   0      141.50      147.06      9.04 o 
   5   6   0       49.51       66.20      7.16 o 
   6   6   0       49.93       55.06      7.23 o 
   7   6   0       12.01       16.57      4.55 o 
   8   6   0       48.15       51.57     10.63 o 
   9   6   0       41.72       42.94     13.16 o 
  10   6   0      189.15      194.89     21.64 o 
   1   7   0        8.68        6.86      3.81 o 
   2   7   0     2409.10     2654.06     53.29 o 
   3   7   0        3.09       14.79      5.58 o 
   4   7   0       70.39       68.62      9.09 o 
   5   7   0       58.00       56.00      7.66 o 
   6   7   0      113.96      109.20      9.52 o 
   7   7   0       20.50       16.18      7.11 o 
   8   7   0        0.01        1.66      8.71 o 
   9   7   0      183.65      213.29     20.19 o 
  10   7   0      372.88      376.94     28.17 o 
   0   8   0       88.48      107.54     18.78 o 
   1   8   0        8.07        7.78      6.85 o 
   2   8   0      551.19      616.22     23.94 o 
   3   8   0       24.25       21.16      7.11 o 
   4   8   0        3.11       13.49      6.20 o 
   5   8   0      460.29      535.01     18.37 o 
   6   8   0      280.42      306.15     19.19 o 
   7   8   0        4.65       30.74     12.50 o 
   8   8   0       13.98       29.29      9.92 o 
   9   8   0        9.25       16.16     13.15 o 
   1   9   0      100.74       95.42      7.37 o 
   2   9   0       99.19      144.56     24.83 o 
   3   9   0       98.48      115.51     23.51 o 
   4   9   0      464.48      443.00     18.88 o 
   5   9   0     1094.84     1122.38     28.49 o 
   6   9   0       80.24       58.74      9.31 o 
   7   9   0      144.04      189.98     13.39 o 
   8   9   0      185.42      184.34     15.97 o 
   9   9   0        7.68        1.74     10.44 o 
   0  10   0      761.64      864.00     41.96 o 
   1  10   0      138.83      284.57     32.71 o 
   2  10   0      911.96      962.83     22.95 o 
   3  10   0        2.49        8.46     18.41 o 
   4  10   0      196.54      208.11     13.93 o 
   5  10   0       45.62       84.47     10.72 o 
   6  10   0      574.45      567.21     23.60 o 
   7  10   0        3.41        0.11      8.23 o 
   8  10   0      338.69      320.29     22.06 o 
   1  11   0       41.03      104.92     22.51 o 
   2  11   0     1051.19     1078.86     34.61 o 
   3  11   0       92.56      133.17     24.74 o 
   4  11   0       15.07       23.54      9.42 o 
   5  11   0       24.66       19.85      9.45 o 
   6  11   0      145.93      149.65     13.83 o 
   7  11   0        3.30        7.77      8.58 o 
   8  11   0       11.35       11.93     10.84 o 
   0  12   0     1818.21     1936.99    112.80 o 
   1  12   0       35.84       28.53      8.40 o 
   2  12   0     2047.33     2064.28     54.39 o 
   3  12   0      386.34      420.78     23.02 o 
   4  12   0      265.83      266.19     21.54 o 
   5  12   0        2.61        8.10     10.93 o 
   6  12   0      158.68      183.84     15.43 o 
   7  12   0       58.88       33.48     11.73 o 
   1  13   0       60.08       97.03     10.41 o 
   2  13   0        1.99       16.09     17.93 o 
   3  13   0       17.61      253.72     55.34 o 
   4  13   0       18.82        6.58     11.15 o 
   5  13   0       25.39       17.55     12.58 o 
   6  13   0       45.39       42.53     12.14 o 
   0  14   0      382.66      402.47     38.95 o 
   1  14   0       26.84      109.00     14.08 o 
   2  14   0      213.51      252.18     21.37 o 
   3  14   0       89.59      141.43     26.35 o 
   4  14   0      730.65      835.04     32.74 o 
   5  14   0      758.34      777.39     35.24 o 
   1  15   0       39.76       72.73     13.22 o 
   2  15   0      309.21      303.07     32.32 o 
   3  15   0       92.84       69.59     16.08 o 
 -11   1   1      317.25      323.49     28.72 o 
 -10   1   1      171.47      194.96     22.40 o 
  -9   1   1       26.66       25.80      9.72 o 
  -8   1   1     1135.95     1119.10     31.50 o 
  -7   1   1       26.80       27.98      6.96 o 
  -6   1   1      356.73      373.35     17.29 o 
  -5   1   1      478.88      486.97     11.78 o 
  -4   1   1       41.51       37.07      4.55 o 
  -3   1   1     7247.95     7447.29     78.08 o 
  -2   1   1     1303.18     1250.24     26.83 o 
   0   1   1       10.42        1.94      2.39 o 
   1   1   1       69.57       35.70     16.24 o 
   2   1   1    18896.99    18666.45    152.29 o 
   3   1   1       87.63      105.98      3.03 o 
   4   1   1       67.02       62.35      3.06 o 
   5   1   1      159.79      167.21      7.73 o 
   6   1   1      900.16     1002.06     18.61 o 
   7   1   1      428.64      353.93     13.28 o 
   8   1   1      158.91      254.87     26.47 o 
   9   1   1       66.14       57.06     18.74 o 
  10   1   1      767.52      733.56     36.03 o 
  11   1   1        3.00       31.50     17.55 o 
 -11   2   1       94.84       87.45     20.30 o 
 -10   2   1       40.30       37.87     12.21 o 
  -9   2   1      467.53      428.43     21.21 o 
  -8   2   1      642.56      621.03     22.98 o 
  -7   2   1        5.78        9.66      4.94 o 
  -6   2   1      708.59      688.65     22.39 o 
  -5   2   1     5749.27     6289.79     94.38 o 
  -4   2   1       21.62       13.69      6.05 o 
  -3   2   1    10600.07    10915.90    134.17 o 
  -2   2   1      683.31      688.84     14.15 o 
  -1   2   1    19652.07    21103.65    447.40 o 
   0   2   1      454.79      112.45     16.22 o 
   1   2   1     1924.31     1772.01     76.48 o 
   2   2   1     9660.30     9482.86    128.99 o 
   3   2   1        0.41        1.32      1.32 o 
   4   2   1        2.12       -1.27      4.26 o 
   5   2   1      511.09      553.24      8.97 o 
   6   2   1       14.58        7.32      2.86 o 
   7   2   1      130.82      147.15      9.82 o 
   8   2   1      586.71      644.90     37.29 o 
   9   2   1        0.24       -0.61      8.48 o 
  10   2   1      508.18      487.83     23.99 o 
  11   2   1       17.96       14.93     16.82 o 
 -11   3   1       41.98       39.78     16.14 o 
 -10   3   1       93.63       99.09     14.59 o 
  -9   3   1       39.18       47.91     13.56 o 
  -8   3   1      293.72      437.94     41.63 o 
  -7   3   1       17.43       45.20      6.81 o 
  -6   3   1     1179.39     1198.39     39.02 o 
  -5   3   1      357.21      347.50      8.41 o 
  -4   3   1      414.34      482.05     18.54 o 
  -3   3   1     9792.29    10470.40    206.53 o 
  -2   3   1      509.85      558.33     10.75 o 
  -1   3   1     3716.02     3677.50     67.69 o 
   0   3   1       46.98       39.72      2.72 o 
   1   3   1      478.42      446.73     11.54 o 
   2   3   1     5087.74     5000.33    101.14 o 
   3   3   1      523.40      582.90     16.21 o 
   4   3   1      534.13      506.55      9.61 o 
   5   3   1      966.08      932.11     17.57 o 
   6   3   1     2800.59     2901.23     37.16 o 
   7   3   1       78.49       88.91      6.42 o 
   8   3   1      632.78      635.56     23.23 o 
   9   3   1        0.68       -0.31      8.71 o 
  10   3   1        0.48        5.59     10.53 o 
  11   3   1       27.77       16.84     14.69 o 
 -11   4   1       70.29       62.89     17.40 o 
 -10   4   1       66.08      134.73     31.43 o 
  -9   4   1      675.53      650.70     25.23 o 
  -8   4   1      109.99      161.46     13.66 o 
  -7   4   1      654.29      691.93     24.39 o 
  -6   4   1      711.22      895.66     57.52 o 
  -5   4   1       28.78       42.60      4.79 o 
  -4   4   1        7.02       14.68      4.66 o 
  -3   4   1     3496.29     3922.16     91.99 o 
  -2   4   1       24.03       29.46      4.99 o 
  -1   4   1     2543.91     2484.10     39.66 o 
   0   4   1      559.06      551.30     15.39 o 
   1   4   1      675.04      662.23     16.26 o 
   2   4   1      913.38      945.71     18.37 o 
   3   4   1      853.95      950.10     24.00 o 
   4   4   1      164.79      211.02     11.02 o 
   5   4   1     7657.99     7942.94    104.32 o 
   6   4   1      223.07      238.89      8.55 o 
   7   4   1      956.02      991.47     26.31 o 
   8   4   1        5.20       20.77      7.37 o 
   9   4   1      394.97      394.03     20.28 o 
  10   4   1        3.19        9.99     12.27 o 
 -10   5   1       72.69       77.63     16.51 o 
  -9   5   1        0.19       10.99      9.71 o 
  -8   5   1       12.83       46.62     13.94 o 
  -7   5   1       17.32       17.33      6.51 o 
  -6   5   1      124.02      120.73     10.97 o 
  -5   5   1        4.54        8.59      4.22 o 
  -4   5   1       49.53       86.45     12.21 o 
  -3   5   1     6424.98     6913.21    184.70 o 
  -2   5   1        0.33        2.39      2.93 o 
  -1   5   1      525.96      632.49     13.64 o 
   0   5   1        0.68       -1.12      2.19 o 
   1   5   1     1862.08     2018.06     51.88 o 
   2   5   1      399.83      547.40     15.96 o 
   3   5   1        1.15        5.10      3.80 o 
   4   5   1      340.91      441.80     13.66 o 
   5   5   1      308.79      296.49     12.20 o 
   6   5   1      635.89      638.85     14.28 o 
   7   5   1       79.72       69.50      6.00 o 
   8   5   1      622.15      728.93     51.98 o 
   9   5   1       25.31       56.31     12.99 o 
  10   5   1        0.19        0.79     15.15 o 
 -10   6   1       76.17       96.24     17.29 o 
  -9   6   1      304.25      344.53     23.58 o 
  -8   6   1        0.50       25.28     10.88 o 
  -7   6   1       82.95       80.84      6.14 o 
  -6   6   1       46.59       52.82      5.95 o 
  -5   6   1      143.41      151.82      9.39 o 
  -4   6   1       46.59       61.52      6.81 o 
  -3   6   1        1.87       -2.50      4.38 o 
  -2   6   1        0.09       38.24     21.08 o 
  -1   6   1     3727.21     3794.38     61.17 o 
   0   6   1      669.22      827.77     20.80 o 
   1   6   1     1561.45     1716.73     44.46 o 
   2   6   1       51.89       95.45     11.39 o 
   3   6   1        2.10       -0.75      4.11 o 
   4   6   1      490.87      500.36     15.42 o 
   5   6   1      798.90      869.35     21.81 o 
   6   6   1      186.48      217.72     14.96 o 
   7   6   1        0.95        1.35      4.47 o 
   8   6   1       65.30       63.73      7.06 o 
   9   6   1      110.67      120.30     16.78 o 
  10   6   1      534.66      537.74     30.00 o 
 -10   7   1       54.18       49.76     15.09 o 
  -9   7   1      312.92      292.62     22.79 o 
  -8   7   1      249.13      229.02     17.89 o 
  -7   7   1       61.10       55.50     10.40 o 
  -6   7   1      261.32      245.34     16.90 o 
  -5   7   1        9.29        0.14      5.17 o 
  -4   7   1       23.27       29.33      7.35 o 
  -3   7   1     2265.94     2421.60     50.59 o 
  -2   7   1       10.21       51.49     20.11 o 
  -1   7   1      161.51      176.50     13.67 o 
   0   7   1       92.92      111.11      6.38 o 
   1   7   1       25.83       15.20      3.82 o 
   2   7   1      331.42      410.92     29.78 o 
   3   7   1      129.73      156.74     10.02 o 
   4   7   1      588.19      630.84     24.60 o 
   5   7   1     2119.76     2058.92     40.74 o 
   6   7   1       62.97       67.26      8.49 o 
   7   7   1       73.91       62.43     11.47 o 
   8   7   1      228.15      232.58     17.54 o 
   9   7   1        1.51        4.87     11.94 o 
  10   7   1      167.26      149.80     19.93 o 
  -9   8   1      120.65      126.99     18.19 o 
  -8   8   1      164.22      155.71     15.95 o 
  -7   8   1      745.70      749.86     22.96 o 
  -6   8   1       93.53      112.54     10.35 o 
  -5   8   1       13.49       24.66      7.75 o 
  -4   8   1      265.60      297.28     15.43 o 
  -3   8   1       28.38       46.90      7.76 o 
  -2   8   1      199.69      269.50     14.86 o 
  -1   8   1     1133.17     1091.36     24.88 o 
   0   8   1     2318.48     2614.49     77.10 o 
   1   8   1       56.57       57.14      5.39 o 
   2   8   1      784.84      335.69     52.10 o 
   3   8   1      446.01      472.89     16.95 o 
   4   8   1      808.67      854.75     25.45 o 
   5   8   1     5365.50     5640.84     92.98 o 
   6   8   1     1329.89     1298.27     32.05 o 
   7   8   1      463.01      492.56     20.60 o 
   8   8   1     1110.46      976.87     39.90 o 
   9   8   1       21.26        6.56     10.78 o 
  -9   9   1       56.49       40.60     15.10 o 
  -8   9   1      278.70      245.44     19.12 o 
  -7   9   1      979.07      962.38     27.26 o 
  -6   9   1        0.00       52.12     77.96 o 
  -5   9   1      836.35      808.19     23.46 o 
  -4   9   1        9.71        7.82      6.71 o 
  -3   9   1     3857.61     3903.98     77.06 o 
  -2   9   1      322.59      338.54     15.27 o 
  -1   9   1        0.38        3.76      9.08 o 
   0   9   1       14.10       11.57      5.34 o 
   1   9   1      250.82      294.41     11.20 o 
   2   9   1     1093.79     1131.61     35.13 o 
   3   9   1        0.93        7.86      6.54 o 
   4   9   1       29.49       33.75      7.03 o 
   5   9   1      826.23      962.27     26.05 o 
   6   9   1       18.15       11.02      7.45 o 
   7   9   1      124.99      152.98     12.12 o 
   8   9   1        1.65       14.21      9.91 o 
   9   9   1       82.90       74.15     14.78 o 
  -8  10   1      115.61      104.05     15.19 o 
  -7  10   1       83.36       89.79     11.84 o 
  -6  10   1       53.12       35.42     11.75 o 
  -5  10   1      103.82      107.89     11.26 o 
  -4  10   1        1.13       -7.07      7.07 o 
  -3  10   1      621.76      625.52     25.40 o 
  -2  10   1        1.87       14.36      8.21 o 
  -1  10   1     3237.09     3356.38     74.68 o 
   0  10   1       85.75       82.43     12.54 o 
   1  10   1      943.86     1063.25     28.69 o 
   2  10   1       18.94       21.33      8.80 o 
   3  10   1       97.22      119.67     14.24 o 
   4  10   1     1377.46     1410.04     40.30 o 
   5  10   1     1154.66     1117.36     29.44 o 
   6  10   1       65.87       97.81     11.33 o 
   7  10   1      257.85      249.46     16.29 o 
   8  10   1        0.47       22.10     11.59 o 
  -8  11   1        1.12       10.84     10.74 o 
  -7  11   1       59.79       46.55     10.14 o 
  -6  11   1      237.21      292.81     22.98 o 
  -5  11   1       34.32       17.52      9.30 o 
  -4  11   1        0.87       57.48     12.37 o 
  -3  11   1      126.02      169.46     17.06 o 
  -2  11   1       15.94       76.17     29.85 o 
  -1  11   1     2817.65     2910.11     54.47 o 
   0  11   1       78.38       78.56     10.14 o 
   1  11   1      807.26      820.65     27.66 o 
   2  11   1      513.07      552.44     28.23 o 
   3  11   1       60.53       85.39     14.55 o 
   4  11   1      296.82      315.79     19.68 o 
   5  11   1        7.49       -4.13      8.92 o 
   6  11   1        9.60       13.28      8.75 o 
   7  11   1      200.65      216.87     16.21 o 
   8  11   1        0.00        4.58     10.86 o 
  -7  12   1       16.46        5.53     10.16 o 
  -6  12   1        0.01        4.13      8.03 o 
  -5  12   1      301.27      316.26     24.55 o 
  -4  12   1        0.74       26.31     12.05 o 
  -3  12   1      282.38      290.31     18.88 o 
  -2  12   1       44.15      172.34     33.84 o 
  -1  12   1      141.96      166.54     22.43 o 
   0  12   1     3131.48     3190.77     94.09 o 
   1  12   1       21.66       19.96     16.32 o 
   2  12   1     1315.44     1364.80     40.24 o 
   3  12   1       76.16      109.57     14.84 o 
   4  12   1       28.51       20.70     10.39 o 
   5  12   1      401.53      434.77     27.90 o 
   6  12   1       55.95       51.17     11.07 o 
   7  12   1       49.05       56.91     11.49 o 
  -6  13   1       24.96       41.29     10.86 o 
  -5  13   1        2.64        2.37     10.85 o 
  -4  13   1       19.62        3.02     11.18 o 
  -3  13   1     2472.61     2525.47     59.91 o 
  -2  13   1       13.10       28.91     10.61 o 
  -1  13   1      311.31      336.74     20.05 o 
   0  13   1       34.83       54.74     10.07 o 
   1  13   1      780.15      722.55     39.14 o 
   2  13   1      204.53      232.41     23.33 o 
   3  13   1     1191.84     1174.83     37.78 o 
   4  13   1       54.13       21.13     11.86 o 
   5  13   1      122.12      128.70     19.44 o 
   6  13   1      115.63      127.21     16.06 o 
  -5  14   1        2.21        4.18     12.45 o 
  -4  14   1       37.84      105.94     19.41 o 
  -3  14   1      995.83      970.78     34.55 o 
  -2  14   1       24.96       44.64     17.48 o 
  -1  14   1     1100.46     1010.89     32.87 o 
   0  14   1      152.67      161.12     19.02 o 
   1  14   1      542.25      501.16     26.15 o 
   2  14   1        1.28        4.66     10.83 o 
   3  14   1       21.41       50.52     13.49 o 
   4  14   1      113.89      190.19     23.42 o 
   5  14   1      226.93      268.47     28.24 o 
  -3  15   1       73.65       97.56     15.81 o 
  -2  15   1        0.80       20.39     11.88 o 
  -1  15   1       58.27       80.39     16.07 o 
   0  15   1       16.86       16.66     14.38 o 
   1  15   1      198.07      202.05     18.01 o 
   2  15   1       92.82      102.38     15.57 o 
   3  15   1       98.72       96.47     20.03 o 
 -11   0   2     1391.26     1269.11     69.75 o 
 -10   0   2      433.77      391.61     40.04 o 
  -9   0   2      348.69      323.51     53.83 o 
  -8   0   2     2038.81     2165.99    119.80 o 
  -7   0   2       99.37      107.48     18.52 o 
  -6   0   2     1173.91     1156.71     37.75 o 
  -5   0   2      139.56      147.14     11.68 o 
  -4   0   2     1287.63     1388.17     43.31 o 
  -3   0   2     2589.15     2664.28     46.26 o 
  -2   0   2     5782.30     5365.27    135.69 o 
   0   0   2    18128.31     9057.04    501.41 o 
   2   0   2    16292.54    15961.13    143.16 o 
   3   0   2     1221.12     1339.84     16.55 o 
   4   0   2        9.38       10.75      2.33 o 
   5   0   2      512.63      611.25     18.55 o 
   6   0   2      217.76      244.15     13.45 o 
   7   0   2       83.04       84.36     12.15 o 
   8   0   2      382.81      369.09     32.47 o 
   9   0   2      450.51      491.75     46.28 o 
  10   0   2      459.19      499.45     43.28 o 
  11   0   2      491.43      513.63     47.32 o 
 -11   1   2        7.43       -0.44     15.62 o 
 -10   1   2      309.96      308.58     26.11 o 
  -9   1   2       79.10       76.49     15.50 o 
  -8   1   2       93.17      118.39     15.44 o 
  -7   1   2       36.10       38.71      4.46 o 
  -6   1   2      303.17      308.83     14.56 o 
  -5   1   2        1.00        5.76      4.74 o 
  -4   1   2       66.30       64.18      5.48 o 
  -3   1   2     5285.62     5445.48     69.49 o 
  -2   1   2     4928.05     5236.47     93.85 o 
  -1   1   2        0.35       -0.62      0.62 o 
   0   1   2       42.70       -4.15      7.42 o 
   1   1   2        1.26        0.23      0.66 o 
   2   1   2    26514.06    25622.96    185.02 o 
   3   1   2      307.34      294.63      5.22 o 
   4   1   2      439.59      438.67      6.76 o 
   5   1   2      253.27      279.38      7.59 o 
   6   1   2      257.00      273.43     12.99 o 
   7   1   2        9.34        3.59      4.86 o 
   8   1   2      976.31      952.62     28.47 o 
   9   1   2      240.99      254.77     17.56 o 
  10   1   2      818.06      806.28     36.74 o 
  11   1   2      231.08      228.43     25.52 o 
 -11   2   2        0.13       -1.37     16.09 o 
 -10   2   2      124.71      128.22     15.60 o 
  -9   2   2      361.59      523.66     69.45 o 
  -8   2   2      347.02      360.10     21.03 o 
  -7   2   2       19.21       29.41      5.53 o 
  -6   2   2     1101.49     1131.13     28.95 o 
  -5   2   2        0.01      235.44     62.91 o 
  -4   2   2     3949.57     4553.94     76.80 o 
  -3   2   2      102.61      124.18      4.97 o 
  -2   2   2      117.20      346.79     15.56 o 
  -1   2   2      121.64      111.54      5.13 o 
   0   2   2     5679.87     2443.74    157.86 o 
   1   2   2      959.72      835.51     22.41 o 
   2   2   2      691.05      837.07     25.91 o 
   3   2   2     2203.38     2194.02     24.08 o 
   4   2   2     2611.29     2714.83     29.47 o 
   5   2   2     2321.85     2356.56     30.58 o 
   6   2   2      160.68      163.81      7.17 o 
   7   2   2      358.38      386.84     14.49 o 
   8   2   2      925.54      896.54     27.55 o 
   9   2   2      354.21      335.18     19.11 o 
  10   2   2      272.22      284.49     19.66 o 
  11   2   2       10.99        2.27     15.91 o 
 -11   3   2       45.06       50.84     14.79 o 
 -10   3   2      253.70      235.94     18.98 o 
  -9   3   2      404.80      466.37     24.83 o 
  -8   3   2     1646.65     1508.58     47.07 o 
  -7   3   2      270.74      286.09     16.93 o 
  -6   3   2       86.59      216.13     15.21 o 
  -5   3   2        2.54        9.25      4.96 o 
  -4   3   2     4109.60     4161.65     58.65 o 
  -3   3   2      673.24      812.64     20.18 o 
  -2   3   2       30.31      133.15      9.58 o 
  -1   3   2       83.95       89.27      5.55 o 
   0   3   2        0.00        0.03      2.13 o 
   1   3   2        5.80        5.85      2.61 o 
   2   3   2     2626.41     2577.33     57.46 o 
   3   3   2       29.81       36.14      2.68 o 
   4   3   2     1130.06     1117.57     15.27 o 
   5   3   2     1785.77     1737.39     22.48 o 
   6   3   2      145.48      171.11     14.38 o 
   7   3   2      195.91      192.54      8.55 o 
   8   3   2       17.43       34.33      9.35 o 
   9   3   2        4.01        4.04      9.54 o 
  10   3   2      202.81      190.99     17.51 o 
  11   3   2      230.50      277.65     24.93 o 
 -11   4   2       36.12       32.54     15.27 o 
 -10   4   2     1495.26     1442.84     40.60 o 
  -9   4   2       82.50       78.09     12.36 o 
  -8   4   2     1026.94     1011.89     32.04 o 
  -7   4   2      297.87      323.67     37.94 o 
  -6   4   2     4337.82     4518.55     80.59 o 
  -5   4   2      136.33      165.18     10.19 o 
  -4   4   2     4633.60     5076.81     71.01 o 
  -3   4   2      940.67     1048.70     52.01 o 
  -2   4   2      326.00      401.37     15.04 o 
  -1   4   2      964.95      948.40     16.15 o 
   0   4   2     2081.66      944.83     76.56 o 
   1   4   2      230.79      233.56      8.75 o 
   2   4   2     1707.74     1736.04     39.58 o 
   3   4   2      488.05      529.21     18.43 o 
   4   4   2     4835.17     5135.63     76.63 o 
   6   4   2      156.63      180.28      6.83 o 
   7   4   2     1407.06     1337.94     24.42 o 
   8   4   2        4.12       -2.34      4.99 o 
   9   4   2       65.20       54.89     10.91 o 
  10   4   2       23.98       16.14     12.60 o 
 -10   5   2       17.38       17.42     13.36 o 
  -9   5   2      179.56      212.25     16.35 o 
  -8   5   2      230.29      231.76     16.56 o 
  -7   5   2        9.92        0.09      8.45 o 
  -6   5   2        4.73        6.36      6.98 o 
  -5   5   2        0.79       -2.30      3.38 o 
  -4   5   2     3447.17     3852.58     57.82 o 
  -3   5   2      469.17      517.81     18.33 o 
  -2   5   2      795.20      836.96     24.42 o 
  -1   5   2      828.72      843.20     20.14 o 
   0   5   2       41.77       41.66      3.97 o 
   1   5   2      207.74      201.47     17.02 o 
   2   5   2     5665.23     5903.29     99.94 o 
   3   5   2       27.81       39.36      6.26 o 
   4   5   2      506.73      580.88     13.24 o 
   5   5   2      216.56      204.13     11.42 o 
   6   5   2      717.71      691.65     16.13 o 
   7   5   2      466.32      437.20     12.54 o 
   8   5   2      670.88      645.19     20.37 o 
   9   5   2      861.82      807.85     38.22 o 
  10   5   2     1325.13     1304.66     44.41 o 
 -10   6   2       81.34      113.84     18.51 o 
  -9   6   2        8.44      179.70     52.69 o 
  -8   6   2      514.37      525.91     35.83 o 
  -7   6   2       17.92       18.63      7.04 o 
  -6   6   2       82.59       95.59     10.48 o 
  -5   6   2       41.73       50.44      6.99 o 
  -4   6   2       62.44      108.03      8.62 o 
  -3   6   2       67.54       78.27      9.47 o 
  -2   6   2     1273.13     1441.18     26.89 o 
  -1   6   2     1629.93     1913.85     45.32 o 
   0   6   2     1612.22     1808.74     28.73 o 
   1   6   2      703.40      805.57     25.55 o 
   2   6   2     1346.59     1451.24     37.59 o 
   3   6   2      324.44      337.03     12.69 o 
   4   6   2       60.72       81.59      5.90 o 
   5   6   2      224.56      286.21     11.88 o 
   6   6   2        0.09       -0.42      4.22 o 
   7   6   2      172.90      174.54      9.87 o 
   8   6   2      469.53      400.64     17.55 o 
   9   6   2       96.83      101.39     16.77 o 
  10   6   2      324.58      327.41     25.63 o 
 -10   7   2      172.13      150.58     20.31 o 
  -9   7   2      134.09      147.58     20.30 o 
  -8   7   2       79.50      107.50     16.17 o 
  -7   7   2        4.72        4.26      6.33 o 
  -6   7   2       35.65       51.00      7.49 o 
  -5   7   2        0.42       11.77      5.63 o 
  -4   7   2       69.86       72.47      9.63 o 
  -3   7   2       16.48       32.40      7.58 o 
  -2   7   2      521.11      551.12     15.35 o 
  -1   7   2      492.92      545.83     14.81 o 
   0   7   2       20.09       25.86      4.39 o 
   1   7   2      275.91      326.16     13.19 o 
   2   7   2      154.83      176.26     20.55 o 
   3   7   2        0.99        4.92      4.52 o 
   4   7   2       61.63       95.03      7.19 o 
   5   7   2      626.17      706.36     19.22 o 
   6   7   2      114.79      121.11     12.81 o 
   7   7   2      994.74      935.22     24.19 o 
   8   7   2      365.78      372.67     14.85 o 
   9   7   2        0.03       14.34     10.40 o 
  10   7   2      155.19      105.84     19.74 o 
  -9   8   2      106.88      109.03     26.25 o 
  -8   8   2       11.87        8.38      9.50 o 
  -7   8   2      175.96      289.73     37.82 o 
  -6   8   2      409.62      443.31     17.18 o 
  -5   8   2      172.66      265.58     19.18 o 
  -4   8   2        4.89       61.61     22.11 o 
  -3   8   2       39.45       75.99     16.42 o 
  -2   8   2      420.87      474.62     18.30 o 
  -1   8   2       10.54        9.97      5.31 o 
   0   8   2     1003.60     1114.62     29.76 o 
   1   8   2      122.98      170.08     11.45 o 
   2   8   2      152.65      165.46     14.26 o 
   3   8   2      797.48      809.83     27.11 o 
   4   8   2        8.28       21.75      7.70 o 
   5   8   2      879.82     1234.43     48.98 o 
   6   8   2      354.18      419.44     16.30 o 
   7   8   2      452.60      413.32     15.01 o 
   8   8   2        0.93       33.21     10.15 o 
   9   8   2      182.90      189.62     17.56 o 
  -9   9   2       14.48       19.81     12.52 o 
  -8   9   2      139.33      132.55     15.47 o 
  -7   9   2       62.71      128.71     21.39 o 
  -6   9   2     1886.28     1892.24     40.75 o 
  -5   9   2      398.44      458.95     17.74 o 
  -4   9   2      232.45      276.31     16.23 o 
  -3   9   2      238.88      296.58     28.85 o 
  -2   9   2      185.96      239.87     19.60 o 
  -1   9   2      704.67      660.01     17.83 o 
   0   9   2        0.25       -0.40      4.83 o 
   1   9   2      153.47      144.51     11.98 o 
   2   9   2      121.85      114.93     14.15 o 
   3   9   2      402.53      399.01     19.55 o 
   4   9   2      269.01      225.76     14.11 o 
   5   9   2        5.39       25.58      6.81 o 
   6   9   2     1599.82     1665.77     35.38 o 
   7   9   2      229.41      190.31     15.07 o 
   8   9   2       72.48       67.73     13.38 o 
   9   9   2      223.04      231.01     21.14 o 
  -8  10   2       22.23       31.03     10.92 o 
  -7  10   2       43.30       65.33     10.63 o 
  -6  10   2        0.50        1.37      6.89 o 
  -5  10   2       87.00      108.79     13.29 o 
  -4  10   2        0.90        9.50     15.44 o 
  -3  10   2       20.35       18.15      7.51 o 
  -2  10   2      269.97      295.67     19.48 o 
  -1  10   2      821.91      885.14     36.83 o 
   0  10   2      250.88      299.97     15.99 o 
   1  10   2       49.68       60.07     17.44 o 
   2  10   2      219.93      251.22     16.44 o 
   3  10   2     1411.93     1316.39     39.14 o 
   4  10   2     1373.09     1448.07     41.51 o 
   5  10   2     1099.04     1135.48     30.84 o 
   6  10   2     1012.19     1010.77     29.48 o 
   7  10   2        6.07       10.43      8.39 o 
   8  10   2        6.13        8.13     11.00 o 
  -8  11   2      162.52      116.00     23.88 o 
  -7  11   2       12.72        0.79      8.33 o 
  -6  11   2      685.11      690.44     23.00 o 
  -5  11   2       22.82       18.83      7.90 o 
  -4  11   2      934.38      928.54     28.57 o 
  -3  11   2       75.88       74.04     12.66 o 
  -2  11   2     1588.75     1687.61     42.46 o 
  -1  11   2       43.54       51.93     14.14 o 
   0  11   2       48.96       49.44      9.29 o 
   1  11   2       48.70       66.65     10.39 o 
   2  11   2      364.12      372.65     20.20 o 
   3  11   2      184.52      188.42     18.86 o 
   4  11   2      182.58      194.35     16.86 o 
   5  11   2       11.39        3.31      9.93 o 
   6  11   2      301.63      290.74     21.40 o 
   7  11   2       17.15       14.00      9.01 o 
  -7  12   2        4.72        2.44      9.42 o 
  -6  12   2       50.82       51.44      9.81 o 
  -5  12   2        4.43       13.12      9.58 o 
  -4  12   2      543.09      541.45     24.93 o 
  -3  12   2       76.42       87.09     12.98 o 
  -2  12   2     1403.41     1474.95     40.18 o 
  -1  12   2     1485.01     1455.28     51.19 o 
   0  12   2       52.42       93.04     41.83 o 
   1  12   2     2162.10     2199.63     54.44 o 
   2  12   2     1042.46     1069.98     36.04 o 
   3  12   2      134.83      154.62     15.59 o 
   4  12   2      312.02      338.13     23.94 o 
   5  12   2       25.53       24.04     11.78 o 
   6  12   2       42.80       33.91     12.80 o 
   7  12   2      175.02      185.99     17.32 o 
  -6  13   2      501.19      498.07     21.94 o 
  -5  13   2       74.80       52.23     20.47 o 
  -4  13   2       38.46       26.39     14.56 o 
  -3  13   2       86.88      108.25     22.67 o 
  -2  13   2      180.46      164.44     19.20 o 
  -1  13   2      428.80      469.66     22.56 o 
   0  13   2      128.28      137.25     20.30 o 
   1  13   2        1.23       15.00      9.99 o 
   2  13   2      145.84      197.27     32.63 o 
   3  13   2      208.47      216.26     20.16 o 
   4  13   2       39.85       31.84     13.00 o 
   5  13   2       14.09        5.77     12.83 o 
   6  13   2       17.31        6.59     10.08 o 
  -5  14   2       48.35       31.04     18.48 o 
  -4  14   2      814.37      916.09     34.15 o 
  -3  14   2      339.78      408.00     23.58 o 
  -2  14   2       22.35       29.22     11.49 o 
  -1  14   2       39.30       77.78     13.08 o 
   0  14   2       22.25       24.71     11.77 o 
   1  14   2        8.32       27.44     17.26 o 
   2  14   2       41.37       39.88     25.28 o 
   3  14   2      396.55      438.07     26.24 o 
   4  14   2      245.86      294.13     24.70 o 
  -3  15   2      302.96      284.44     27.55 o 
  -2  15   2        1.53        6.20     11.06 o 
  -1  15   2      117.21      123.08     24.10 o 
   0  15   2        2.82       11.21     12.95 o 
   1  15   2        0.70       22.90     15.23 o 
   2  15   2       98.10       72.41     18.21 o 
   3  15   2       32.19       40.57     14.39 o 
 -11   1   3      187.86      199.37     25.11 o 
 -10   1   3        0.01       85.92     17.63 o 
  -9   1   3       19.61       20.01     20.11 o 
  -8   1   3       89.63      117.36     11.76 o 
  -7   1   3       10.49       25.90      7.17 o 
  -6   1   3      605.72      617.74     13.69 o 
  -5   1   3       72.53       89.94      6.65 o 
  -4   1   3       79.85       79.78      5.65 o 
  -3   1   3      151.10      152.04      6.23 o 
  -2   1   3    22218.76    22287.31    252.63 o 
  -1   1   3      470.59      218.75      8.44 o 
   0   1   3        0.00      -14.44     14.44 o 
   1   1   3      477.61      429.54      5.14 o 
   2   1   3    11436.15    11547.12     75.53 o 
   3   1   3     2758.57     2694.25     22.21 o 
   4   1   3      829.87      887.92     11.44 o 
   5   1   3        2.48        6.34      2.29 o 
   6   1   3        8.88        3.75      3.85 o 
   7   1   3       60.48       48.43      8.56 o 
   8   1   3      933.79      935.73     28.13 o 
   9   1   3        2.16       13.41      9.32 o 
  10   1   3      251.00      247.76     23.20 o 
  11   1   3      447.62      424.11     30.79 o 
 -11   2   3      170.98      189.37     27.75 o 
 -10   2   3        2.48        5.08     14.51 o 
  -9   2   3     1941.88     1910.36     92.71 o 
  -8   2   3       38.22       52.25      8.55 o 
  -7   2   3       43.70       31.12      9.18 o 
  -6   2   3      390.65      366.30     15.27 o 
  -5   2   3     1653.89     1969.44     43.00 o 
  -4   2   3       68.95       52.27     10.99 o 
  -3   2   3      154.01      165.34      5.15 o 
  -2   2   3    10156.55    10555.05    141.28 o 
  -1   2   3    16683.72    16563.04    189.35 o 
   0   2   3     4531.59     4193.90    110.86 o 
   1   2   3    17661.23    17334.17    191.68 o 
   2   2   3     3566.29     3455.53     34.25 o 
   3   2   3     1283.80     1338.25     16.40 o 
   4   2   3        3.22        2.55      1.89 o 
   5   2   3       78.87      113.48      5.28 o 
   6   2   3       31.90       31.20      4.45 o 
   7   2   3       90.22      116.64      7.95 o 
   8   2   3        3.17       22.49      8.34 o 
   9   2   3        0.11        1.83      8.38 o 
  10   2   3       95.83      106.72     14.88 o 
  11   2   3      115.18      143.01     27.66 o 
 -11   3   3       40.38       50.30     14.44 o 
 -10   3   3       23.80       58.39     13.73 o 
  -9   3   3      759.82      797.31     26.93 o 
  -8   3   3       49.08      292.82     78.34 o 
  -7   3   3       11.72      111.73     27.29 o 
  -6   3   3     1033.53     1108.02     30.04 o 
  -5   3   3        0.82        0.79      4.39 o 
  -4   3   3     1827.70     1823.24     35.59 o 
  -3   3   3      107.49      158.29      6.73 o 
  -2   3   3     4510.32     4741.91     89.16 o 
  -1   3   3     5074.04     5237.90     69.90 o 
   0   3   3       63.27       61.24      3.90 o 
   1   3   3     4321.59     4302.74     74.88 o 
   2   3   3       37.27       51.06      3.83 o 
   3   3   3      306.04      367.90      8.15 o 
   4   3   3     5153.60     5096.82     55.44 o 
   5   3   3        0.02       21.32      5.01 o 
   6   3   3      195.29      204.11      8.72 o 
   7   3   3        9.25        5.09      4.34 o 
   8   3   3      182.80      193.45     10.49 o 
   9   3   3      208.22      208.74     16.14 o 
  10   3   3       38.94       49.41     12.60 o 
 -11   4   3       23.32       17.89     15.09 o 
 -10   4   3        7.14      296.02     63.87 o 
  -9   4   3       19.52       18.38      9.43 o 
  -8   4   3        1.40       79.96     33.68 o 
  -7   4   3       12.38      102.11     32.60 o 
  -6   4   3      472.28      480.71     19.55 o 
  -5   4   3     1239.73     1477.54     27.57 o 
  -4   4   3       41.58       31.15      8.97 o 
  -3   4   3      362.04      426.10     11.08 o 
  -2   4   3     2529.69     2789.27     38.94 o 
  -1   4   3     1044.97     1034.24     15.67 o 
   0   4   3     4531.96     1664.93    121.80 o 
   1   4   3     2519.97     2458.09     55.10 o 
   2   4   3     1806.19     1823.00     33.01 o 
   3   4   3      648.89      717.00     13.89 o 
   4   4   3     3973.00     4143.84     59.55 o 
   5   4   3      141.45      164.19      5.77 o 
   6   4   3      965.34      917.55     16.32 o 
   7   4   3     3003.03     2891.53     43.54 o 
   8   4   3      647.70      597.52     17.13 o 
   9   4   3       79.74       65.72     11.42 o 
  10   4   3       40.23       27.64     13.37 o 
 -10   5   3        8.05       23.73     13.15 o 
  -9   5   3      430.42      451.97     20.88 o 
  -8   5   3        2.44       36.66     17.10 o 
  -7   5   3       39.24       43.98      9.93 o 
  -6   5   3       66.65       69.79      6.19 o 
  -5   5   3        8.89       18.25      4.36 o 
  -4   5   3      409.94      527.22     25.97 o 
  -3   5   3      285.29      290.73     17.77 o 
  -2   5   3       24.32      218.85     26.04 o 
  -1   5   3     4573.69     4713.58     75.16 o 
   0   5   3        4.33        0.74      2.49 o 
   1   5   3     3778.33     3898.04     75.51 o 
   2   5   3      158.49      260.72     33.85 o 
   3   5   3       59.53       48.79      5.57 o 
   4   5   3       17.33        7.87      3.85 o 
   5   5   3        0.22       -0.81      5.10 o 
   6   5   3      264.28      255.78      8.84 o 
   7   5   3       21.42       25.89      5.03 o 
   8   5   3       89.25       98.75     13.06 o 
   9   5   3      138.69      148.26     18.03 o 
  10   5   3        7.76       29.97     13.68 o 
 -10   6   3       22.06       24.21     13.94 o 
  -9   6   3     1267.89     1228.70     39.82 o 
  -8   6   3        0.00       22.44      9.74 o 
  -7   6   3      282.53      254.58     27.76 o 
  -6   6   3       21.38       20.52      5.43 o 
  -5   6   3      109.44      131.41      8.74 o 
  -4   6   3      290.72      296.48     15.81 o 
  -3   6   3        9.65        7.42      5.02 o 
  -2   6   3      551.00      681.99     14.95 o 
  -1   6   3      446.83      580.95     13.64 o 
   0   6   3     3191.51     1306.67    111.78 o 
   1   6   3      373.22      433.59     18.11 o 
   2   6   3      175.80      212.90     12.24 o 
   3   6   3      199.99      226.59     10.31 o 
   4   6   3        7.46        5.06      3.43 o 
   5   6   3      646.96      658.65     15.62 o 
   6   6   3      508.15      475.70     14.37 o 
   7   6   3        0.69        9.04      5.10 o 
   8   6   3     1416.11     1411.43     29.43 o 
   9   6   3      163.94      172.24     19.10 o 
  10   6   3     1113.94     1011.13     39.59 o 
 -10   7   3        4.05       12.71     15.21 o 
  -9   7   3       26.29       53.69     13.02 o 
  -8   7   3       73.64       89.66     13.40 o 
  -7   7   3        1.48       -1.09      5.63 o 
  -6   7   3      248.90      283.43     14.61 o 
  -5   7   3      390.60      395.92     15.76 o 
  -4   7   3      306.64      335.90     10.88 o 
  -3   7   3      105.14       97.54     11.28 o 
  -2   7   3      179.81      230.39     13.43 o 
  -1   7   3     3355.71     3334.70     72.84 o 
   0   7   3       43.60       31.71     11.60 o 
   1   7   3     3215.67     3240.40     89.89 o 
   2   7   3      133.14      143.63     11.30 o 
   3   7   3      195.97      184.92     11.40 o 
   4   7   3      270.10      258.33     10.52 o 
   5   7   3      577.14      548.73     14.53 o 
   6   7   3     1679.37     1617.87     36.93 o 
   7   7   3      336.99      377.02     14.42 o 
   8   7   3        0.05       -1.14      5.74 o 
   9   7   3      953.32      894.63     30.87 o 
  -9   8   3       16.08       24.00     12.40 o 
  -8   8   3       51.98       62.02     12.79 o 
  -7   8   3     1545.44     1546.24     33.34 o 
  -6   8   3        2.60        7.95      6.53 o 
  -5   8   3     1279.57     1336.32     39.86 o 
  -4   8   3     1902.18     1900.40     44.31 o 
  -3   8   3      843.24      871.06     31.82 o 
  -2   8   3      153.52      209.64     12.89 o 
  -1   8   3        6.02       -4.87      4.87 o 
   0   8   3      118.26      107.12     18.88 o 
   1   8   3        3.81        7.72      5.05 o 
   2   8   3        2.32        8.51      6.36 o 
   3   8   3     1633.43     1746.81     43.85 o 
   4   8   3      232.83      236.83     15.09 o 
   5   8   3      659.98      750.96     20.57 o 
   6   8   3     1221.80     1162.24     27.57 o 
   7   8   3      286.08      299.89     13.42 o 
   8   8   3       28.83       34.35      7.95 o 
   9   8   3       10.32       -2.98     10.92 o 
  -9   9   3       85.66       85.62     15.67 o 
  -8   9   3       12.66       39.94     10.73 o 
  -7   9   3     1009.86     1078.29     27.42 o 
  -6   9   3       63.04       70.12      8.65 o 
  -5   9   3      232.22      293.37     28.06 o 
  -4   9   3       51.24       59.91      7.63 o 
  -3   9   3      437.13      453.66     15.33 o 
  -2   9   3      454.83      431.61     17.13 o 
  -1   9   3      353.89      355.11     17.31 o 
   0   9   3       64.85       57.67      8.03 o 
   1   9   3      953.54      932.59     26.63 o 
   2   9   3        2.82        2.27      6.71 o 
   3   9   3        0.01        6.63      6.53 o 
   4   9   3      103.62      100.12     11.98 o 
   5   9   3        3.22        1.23      7.01 o 
   6   9   3       51.52       80.53     10.45 o 
   7   9   3      106.92       95.10     13.70 o 
   8   9   3        3.25       -0.12      9.99 o 
   9   9   3       11.95       45.50     18.35 o 
  -8  10   3        7.70       14.80     10.49 o 
  -7  10   3      309.86      279.65     15.45 o 
  -6  10   3        1.60      198.41     47.10 o 
  -5  10   3      431.64      466.13     19.03 o 
  -4  10   3      181.05      237.10     42.77 o 
  -3  10   3       98.76      111.82     20.36 o 
  -2  10   3       46.61       43.95      9.82 o 
  -1  10   3      110.77      143.38     14.39 o 
   0  10   3      126.58      118.18     12.86 o 
   1  10   3      289.35      265.40     15.97 o 
   2  10   3     1039.03     1040.34     31.74 o 
   3  10   3      549.00      585.30     25.01 o 
   4  10   3      484.57      506.49     23.20 o 
   5  10   3      332.24      336.91     18.89 o 
   6  10   3        5.63       18.21      7.97 o 
   7  10   3      182.83      178.93     17.36 o 
   8  10   3       29.11       26.59     15.58 o 
  -8  11   3       17.54        7.58     10.42 o 
  -7  11   3        1.36        5.38      8.79 o 
  -6  11   3      360.77      356.82     17.21 o 
  -5  11   3        1.21       -5.16      6.87 o 
  -3  11   3        4.97        3.67      8.23 o 
  -2  11   3      631.25      618.09     25.58 o 
  -1  11   3      479.06      501.79     22.56 o 
   0  11   3      145.83      135.91     17.08 o 
   1  11   3       51.17       51.36      8.74 o 
   2  11   3      921.32      899.95     30.23 o 
   3  11   3      157.06      165.56     22.10 o 
   4  11   3     1007.52      927.77     32.76 o 
   5  11   3       98.08       90.77     12.82 o 
   6  11   3      854.96      842.68     30.03 o 
   7  11   3      186.71      190.46     17.58 o 
  -7  12   3        0.18       -5.24      9.00 o 
  -6  12   3       60.35       57.18     11.36 o 
  -5  12   3      158.11      178.49     16.00 o 
  -4  12   3        6.04       30.19     11.62 o 
  -3  12   3      295.67      291.10     28.85 o 
  -2  12   3      639.60      762.49     27.54 o 
  -1  12   3     1362.33     1467.65     42.19 o 
   0  12   3      417.37      450.32     20.74 o 
   1  12   3      382.57      493.75     29.36 o 
   2  12   3       52.80       69.77     18.23 o 
   3  12   3       46.73       58.05     11.85 o 
   4  12   3       25.03       16.42     10.48 o 
   5  12   3       43.01       31.25     12.31 o 
   6  12   3        5.83       11.40      9.66 o 
   7  12   3      116.17      121.82     25.14 o 
  -6  13   3       12.19       21.04      9.47 o 
  -5  13   3        1.11        2.26     10.78 o 
  -4  13   3      365.78      376.03     26.11 o 
  -3  13   3      240.17      245.97     18.74 o 
  -2  13   3      218.74      244.14     23.44 o 
  -1  13   3      147.25      163.27     21.93 o 
   0  13   3        2.14       11.87      9.61 o 
   1  13   3      478.47      488.95     24.11 o 
   2  13   3      227.15      255.31     22.48 o 
   3  13   3        0.62        6.28      9.97 o 
   4  13   3      229.49      231.25     22.16 o 
   5  13   3        0.22       -1.33     11.20 o 
   6  13   3        4.83        9.37     13.06 o 
  -5  14   3       71.66       81.17     15.83 o 
  -4  14   3      252.03      292.80     21.58 o 
  -3  14   3       75.34       99.44     14.88 o 
  -2  14   3        6.80       -4.78     11.01 o 
  -1  14   3       59.38       59.76     13.58 o 
   0  14   3      138.85      130.72     14.83 o 
   1  14   3        0.88        8.59     17.36 o 
   2  14   3       14.89       32.40     20.96 o 
   3  14   3      111.17      111.62     16.58 o 
   4  14   3       14.55       16.56     12.54 o 
  -3  15   3      279.18      269.13     22.94 o 
  -2  15   3      106.76       94.29     20.81 o 
  -1  15   3        0.43       14.22     12.64 o 
   0  15   3        2.18       23.08     18.90 o 
   1  15   3        0.07       12.38     20.41 o 
   2  15   3        9.69       -0.57     11.91 o 
 -11   0   4       94.09       86.13     28.31 o 
 -10   0   4     1305.03      556.84     73.95 o 
  -9   0   4      460.80      429.35     35.84 o 
  -8   0   4     1106.30     1158.25     69.16 o 
  -7   0   4      746.13      701.79     45.41 o 
  -6   0   4       23.10       23.45     13.43 o 
  -5   0   4     1575.92     1525.23     61.90 o 
  -4   0   4        1.00        0.74      5.42 o 
  -3   0   4     1675.70     1760.71     29.30 o 
  -2   0   4    10410.55    10376.20    185.79 o 
  -1   0   4      570.40      499.67     11.24 o 
   0   0   4    24831.98    22334.99    420.21 o 
   1   0   4       37.05       37.34      2.00 o 
   2   0   4     1650.58     1495.03     15.72 o 
   3   0   4      777.39      797.37     10.76 o 
   4   0   4     3185.44     3574.57     48.25 o 
   5   0   4     2289.01     2460.81     45.59 o 
   6   0   4     2311.28     2128.76     72.51 o 
   7   0   4      255.53      256.40     17.75 o 
   8   0   4       26.38       28.30     10.45 o 
   9   0   4     2685.63     2553.80     93.44 o 
  10   0   4      910.08      809.07     51.82 o 
 -11   1   4        8.07       32.26     17.43 o 
 -10   1   4      868.65      802.56     56.25 o 
  -9   1   4       82.25       61.54     13.01 o 
  -8   1   4       14.21      174.09     43.07 o 
  -7   1   4      145.28      171.53     13.60 o 
  -6   1   4      619.99      703.55     22.23 o 
  -5   1   4        0.74       -0.55      3.14 o 
  -4   1   4     1268.29     1299.18     25.73 o 
  -3   1   4      919.39      925.42     13.97 o 
  -2   1   4    26897.92    25675.40    289.38 o 
  -1   1   4      678.09      633.78     10.59 o 
   0   1   4       36.82       27.38      1.79 o 
   1   1   4      855.51      827.82      8.03 o 
   2   1   4     1299.03     1256.23      9.87 o 
   3   1   4     4861.90     4780.25     39.07 o 
   4   1   4     2619.40     2586.11     29.29 o 
   5   1   4        7.16       17.33      3.26 o 
   6   1   4       36.84       39.30      5.44 o 
   7   1   4      209.08      250.08     14.26 o 
   8   1   4      283.91      279.22     19.65 o 
   9   1   4       18.27       14.58      9.63 o 
  10   1   4        0.35        2.00     13.18 o 
 -11   2   4        0.44       -9.43     15.63 o 
 -10   2   4       87.47       96.82     23.11 o 
  -9   2   4      103.86      165.14     23.67 o 
  -8   2   4      141.20      211.79     15.39 o 
  -7   2   4      454.68      426.44     15.48 o 
  -6   2   4       73.88       90.66      8.02 o 
  -5   2   4      224.39      274.20     14.52 o 
  -4   2   4     6403.54     6684.15    103.63 o 
  -3   2   4     2377.19     2448.58     31.83 o 
  -2   2   4     1190.28     1174.70     14.77 o 
  -1   2   4     2995.33     2966.67     37.73 o 
   0   2   4    29609.63    29396.16    464.16 o 
   1   2   4      500.43      468.44      6.82 o 
   2   2   4      230.30      267.09      5.78 o 
   3   2   4      103.84      107.25      3.40 o 
   4   2   4     1184.06     1245.09     17.01 o 
   5   2   4      609.79      618.22     13.32 o 
   6   2   4     1591.46     1600.84     26.80 o 
   7   2   4      534.76      576.32     16.07 o 
   8   2   4      464.21      494.95     20.73 o 
   9   2   4       12.25        6.51      8.83 o 
  10   2   4      312.07      331.52     20.84 o 
 -11   3   4       12.74        2.09     16.27 o 
 -10   3   4      474.37      473.05     35.80 o 
  -9   3   4      237.84      287.87     20.99 o 
  -8   3   4     1876.02     1790.22     38.67 o 
  -7   3   4     1310.19     1240.47     28.93 o 
  -6   3   4      273.35      536.54     37.40 o 
  -5   3   4      373.89      371.62     13.40 o 
  -4   3   4      364.82      433.58     21.32 o 
  -3   3   4        6.36        7.83      3.00 o 
  -2   3   4     2431.42     2352.05     28.14 o 
  -1   3   4      290.36      302.27     14.39 o 
   0   3   4      242.66      229.50     12.42 o 
   1   3   4      191.66      194.61      6.38 o 
   2   3   4      143.15      130.14      4.41 o 
   3   3   4      389.46      406.61      7.99 o 
   4   3   4      712.64      654.31     11.69 o 
   5   3   4       62.93       77.26      4.59 o 
   6   3   4        1.89        7.03      4.23 o 
   7   3   4      185.57      179.18      8.81 o 
   8   3   4       77.43       86.19      8.22 o 
   9   3   4       39.89       27.08     11.79 o 
  10   3   4      665.17      660.70     39.71 o 
 -11   4   4        5.83       -4.61     13.19 o 
 -10   4   4     2106.94     1997.71     56.08 o 
  -9   4   4       66.03       97.83     26.07 o 
  -8   4   4      966.46      976.98     26.71 o 
  -7   4   4     1144.71     1282.33     53.14 o 
  -6   4   4        0.77       18.06      9.43 o 
  -5   4   4     1082.46     1539.96     75.16 o 
  -4   4   4     2422.10     2796.86     54.72 o 
  -3   4   4     1148.63     1241.28     22.99 o 
  -2   4   4      687.80      754.94     15.56 o 
  -1   4   4      524.70      529.49     10.28 o 
   0   4   4     3268.87     1590.42    172.00 o 
   1   4   4      142.20      136.16      8.44 o 
   2   4   4       87.90       96.76      5.27 o 
   3   4   4     1060.17     1107.45     17.16 o 
   4   4   4      920.62      979.19     15.55 o 
   5   4   4       12.05        5.96      2.82 o 
   6   4   4     1262.17     1267.80     22.60 o 
   7   4   4       57.93       55.94      6.36 o 
   8   4   4       13.05       16.81      5.82 o 
   9   4   4       88.79       75.33     12.12 o 
  10   4   4       38.16       36.26     15.05 o 
 -10   5   4      158.52      165.82     21.48 o 
  -9   5   4       66.66       53.75     11.98 o 
  -8   5   4      708.61      710.39     26.21 o 
  -7   5   4       70.49       82.10      9.43 o 
  -6   5   4      381.76      431.78     18.23 o 
  -5   5   4      282.05      287.05      9.75 o 
  -4   5   4      398.28      433.62     19.83 o 
  -3   5   4       92.51      105.91      6.23 o 
  -2   5   4     7076.35     7467.72    101.96 o 
  -1   5   4      114.23      133.61      6.95 o 
   0   5   4      213.98      165.54     41.27 o 
   1   5   4      602.40      589.37     19.41 o 
   2   5   4     1087.49     1242.83     30.80 o 
   3   5   4     1951.16     2050.50     34.22 o 
   4   5   4     1101.99     1020.89     19.24 o 
   5   5   4        8.01        8.46      3.70 o 
   6   5   4      319.04      339.63     12.15 o 
   7   5   4      167.10      154.44     10.58 o 
   8   5   4      121.64      113.75      8.50 o 
   9   5   4      808.50      778.80     32.43 o 
  10   5   4      244.17      241.44     22.77 o 
 -10   6   4       37.66       49.93     16.65 o 
  -9   6   4        2.39       12.25     10.47 o 
  -8   6   4      200.58      188.97     14.50 o 
  -7   6   4       73.74       79.97      9.63 o 
  -6   6   4       97.88      120.38      9.33 o 
  -5   6   4      287.81      378.22     18.71 o 
  -4   6   4       75.53      110.44      8.15 o 
  -3   6   4       27.10       35.15      3.95 o 
  -2   6   4       47.26       50.48      4.52 o 
  -1   6   4      286.49      283.00      9.68 o 
   0   6   4     3820.94     1556.69    130.39 o 
   1   6   4      493.26      472.96     16.75 o 
   2   6   4     1238.20     1317.05     33.43 o 
   3   6   4     1049.69     1072.17     26.53 o 
   4   6   4       24.84       22.92      4.35 o 
   5   6   4       44.08       53.08      6.12 o 
   6   6   4     1239.96     1201.04     22.71 o 
   7   6   4      310.73      276.49     12.31 o 
   8   6   4       17.17       49.15     11.78 o 
   9   6   4       62.66       62.12     12.79 o 
  10   6   4       22.55       44.46     15.85 o 
 -10   7   4       76.49       82.85     18.66 o 
  -9   7   4       44.92       69.87     13.96 o 
  -8   7   4       25.83       39.18     11.33 o 
  -7   7   4       13.56       10.36      6.05 o 
  -6   7   4       72.28       72.41      6.99 o 
  -5   7   4      110.13      225.52     24.49 o 
  -4   7   4      217.49      238.49      9.63 o 
  -3   7   4       58.36       71.67      5.62 o 
  -2   7   4      571.95      655.27     14.89 o 
  -1   7   4       34.47       57.61      9.74 o 
   0   7   4        0.18        1.10      3.89 o 
   1   7   4       52.41       60.42      8.69 o 
   2   7   4       45.01       35.68     11.32 o 
   3   7   4       24.66       27.31      7.04 o 
   4   7   4       28.96       22.64      5.71 o 
   5   7   4       99.87      113.06      7.71 o 
   6   7   4      246.98      276.72     10.81 o 
   7   7   4       63.24       71.34     12.39 o 
   8   7   4     1421.13     1363.06     29.57 o 
   9   7   4       94.22      118.65     15.26 o 
  -9   8   4       63.81       54.70     13.72 o 
  -8   8   4       40.16       56.18     12.74 o 
  -7   8   4      120.57      131.08     10.79 o 
  -6   8   4        3.97       34.65     10.48 o 
  -5   8   4     1158.78     1574.75     63.07 o 
  -4   8   4       31.62       24.21     10.81 o 
  -3   8   4      157.52      197.85     13.01 o 
  -2   8   4     1282.42     1319.30     29.85 o 
  -1   8   4       29.22       43.14      6.94 o 
   0   8   4       47.81       37.26      7.61 o 
   1   8   4      128.22      135.14      9.97 o 
   2   8   4     1759.97     1855.05     45.66 o 
   3   8   4       26.07       31.62      8.34 o 
   4   8   4      256.70      256.66     18.11 o 
   5   8   4      885.29      900.77     20.05 o 
   6   8   4      105.71       99.88     13.67 o 
   7   8   4       85.15       95.12      8.99 o 
   8   8   4      339.76      295.38     14.64 o 
   9   8   4      180.42      129.43     17.55 o 
  -9   9   4        2.55       11.93     12.12 o 
  -8   9   4      325.67      359.86     22.80 o 
  -7   9   4      279.89      271.44     16.29 o 
  -6   9   4       42.26       21.35      7.11 o 
  -5   9   4     1307.42     1317.27     29.60 o 
  -4   9   4      380.20      333.97     14.90 o 
  -3   9   4      194.49      209.27     15.14 o 
  -2   9   4      405.96      416.75     29.49 o 
  -1   9   4      177.18      208.99     13.03 o 
   0   9   4        5.84        4.72      5.60 o 
   1   9   4      955.89      974.22     27.38 o 
   2   9   4     1144.46     1167.42     34.62 o 
   3   9   4      167.42      170.95     14.24 o 
   4   9   4       42.97       29.65     10.69 o 
   5   9   4        5.11        8.05      6.02 o 
   6   9   4      637.13      574.53     21.63 o 
   7   9   4       21.30       24.06      7.84 o 
   8   9   4       19.95        4.40     10.82 o 
  -8  10   4      176.58      194.09     16.32 o 
  -7  10   4        4.74        3.77      8.17 o 
  -6  10   4     2224.16     2201.38     43.58 o 
  -5  10   4       75.86      142.83     18.17 o 
  -4  10   4     1506.01     1561.33     36.84 o 
  -3  10   4      733.01      777.23     30.18 o 
  -2  10   4      179.33      218.96     15.53 o 
  -1  10   4        5.21       -3.51      6.61 o 
   0  10   4       97.95      116.77     10.93 o 
   1  10   4      475.88      417.31     17.51 o 
   2  10   4      380.23      389.21     21.50 o 
   3  10   4      120.73      120.45     13.54 o 
   4  10   4        2.19        1.69      7.68 o 
   5  10   4        0.06        5.37      7.53 o 
   6  10   4        5.58       -2.38      7.50 o 
   7  10   4       82.76       75.65     13.81 o 
   8  10   4       96.56       53.82     14.33 o 
  -8  11   4        1.17        1.29      9.50 o 
  -7  11   4       15.04       15.91      9.25 o 
  -6  11   4        6.20       12.80      7.77 o 
  -5  11   4        2.23        5.57      9.04 o 
  -3  11   4      723.21      699.17     29.01 o 
  -2  11   4       90.66      122.04     15.54 o 
  -1  11   4      135.55      135.73     15.84 o 
   0  11   4       20.53       21.82      7.97 o 
   1  11   4      524.54      470.02     25.18 o 
   2  11   4       78.55       67.69     15.43 o 
   3  11   4      359.28      353.76     21.23 o 
   4  11   4      849.52      791.94     30.16 o 
   5  11   4       54.22       41.19     11.00 o 
   6  11   4       41.44       24.94      9.85 o 
   7  11   4      165.07      166.06     19.17 o 
  -7  12   4        6.26        3.97      9.74 o 
  -6  12   4      212.61      236.40     15.38 o 
  -5  12   4       61.96       88.46     12.10 o 
  -4  12   4      420.86      433.19     20.51 o 
  -3  12   4      105.45      124.84     14.18 o 
  -2  12   4     1271.81     1251.25     38.73 o 
  -1  12   4     1069.42     1076.44     36.80 o 
   0  12   4      159.23      182.51     19.93 o 
   1  12   4      927.34      907.33     29.62 o 
   2  12   4      169.91      179.80     16.26 o 
   3  12   4      154.02      139.41     15.33 o 
   4  12   4       82.24       82.84     23.40 o 
   5  12   4        9.36        7.13     11.01 o 
   6  12   4       16.49        9.06      9.73 o 
  -6  13   4       85.03       91.90     12.64 o 
  -5  13   4        0.00       -1.00      9.67 o 
  -4  13   4       59.27       76.33     13.59 o 
  -3  13   4        5.01       26.36     26.94 o 
  -2  13   4       69.75       80.38     16.22 o 
  -1  13   4        7.11       15.80      9.81 o 
   0  13   4       96.34       97.01     11.23 o 
   1  13   4      256.45      333.59     24.70 o 
   2  13   4       49.28       84.47     15.27 o 
   3  13   4      209.73      188.60     17.44 o 
   4  13   4       93.73      118.48     16.60 o 
   5  13   4       38.20       26.83     15.66 o 
  -5  14   4      671.08      746.17     54.84 o 
  -4  14   4      309.98      378.57     23.34 o 
  -3  14   4      409.84      439.22     26.66 o 
  -2  14   4       89.77       85.09     18.33 o 
  -1  14   4      136.08      121.65     15.43 o 
   0  14   4       20.41       35.13     15.91 o 
   1  14   4      391.31      378.35     22.89 o 
   2  14   4        2.17        7.58     19.10 o 
   3  14   4        9.34       25.14     12.53 o 
   4  14   4       59.71       51.03     16.47 o 
  -3  15   4      109.53      130.35     16.55 o 
  -2  15   4       57.10       53.82     17.71 o 
  -1  15   4        3.95        3.98     15.55 o 
   0  15   4       52.44       83.89     20.83 o 
   1  15   4       11.76       25.66     25.75 o 
   2  15   4       11.67        9.30     12.09 o 
 -11   1   5      170.04      141.39     27.60 o 
 -10   1   5        8.23        7.83     10.37 o 
  -9   1   5        3.10        8.55      9.43 o 
  -8   1   5      817.43     1198.18     48.81 o 
  -7   1   5      172.54      201.76     14.20 o 
  -6   1   5      776.28      848.58     25.00 o 
  -5   1   5      176.98      198.12      8.80 o 
  -4   1   5      223.31      276.54      9.47 o 
  -3   1   5     1976.92     1903.02     32.07 o 
  -2   1   5     5516.28     5134.19     61.50 o 
  -1   1   5     3372.13     3185.00     48.89 o 
   0   1   5      132.68      119.45      3.86 o 
   1   1   5     2301.40     2179.63     19.59 o 
   2   1   5     1223.95     1143.07      9.88 o 
   3   1   5       76.04       93.71      3.25 o 
   4   1   5     2366.00     2453.99     28.41 o 
   5   1   5        9.21       15.71      3.31 o 
   6   1   5      426.72      420.39     15.58 o 
   7   1   5       88.10       80.73     10.08 o 
   8   1   5      178.93      218.59     15.06 o 
   9   1   5      167.43      160.92     15.32 o 
  10   1   5      954.48      912.66     38.61 o 
 -11   2   5      111.57       91.36     21.45 o 
 -10   2   5        3.48       54.41     18.86 o 
  -9   2   5      468.22      515.33     24.78 o 
  -8   2   5      284.17      466.53     24.86 o 
  -7   2   5        0.17       23.08     10.70 o 
  -6   2   5       42.68       27.02      5.32 o 
  -5   2   5      915.34     1031.22     24.05 o 
  -4   2   5        3.30        1.21      4.53 o 
  -3   2   5      973.33     1013.37     17.81 o 
  -2   2   5     3284.38     3300.06     39.80 o 
  -1   2   5       41.39       32.16      4.09 o 
   0   2   5    29872.70    29347.73    370.56 o 
   1   2   5     3793.97     3564.47     38.30 o 
   2   2   5      367.87      367.72      5.96 o 
   3   2   5       46.13       45.72      3.22 o 
   4   2   5      222.39      231.84      7.09 o 
   5   2   5      875.32      911.69     16.24 o 
   6   2   5       40.67       39.59      5.01 o 
   7   2   5       21.42       25.62      7.02 o 
   8   2   5      629.50      591.12     22.46 o 
   9   2   5       14.29       13.80      9.62 o 
  10   2   5       77.88       65.26     13.26 o 
 -11   3   5       26.22       37.39     15.36 o 
 -10   3   5      121.94       95.39     19.62 o 
  -9   3   5        0.80       45.88     17.45 o 
  -8   3   5      443.18      488.12     18.36 o 
  -7   3   5        1.15        1.54      5.44 o 
  -6   3   5     2663.23     2728.16     52.95 o 
  -5   3   5      615.30      720.08     17.85 o 
  -4   3   5     1312.39     1300.65     21.63 o 
  -3   3   5      223.36      278.98      6.55 o 
  -2   3   5       73.26       80.12      3.53 o 
  -1   3   5       49.06       51.36      4.41 o 
   0   3   5       33.02       25.51      4.60 o 
   1   3   5      108.66      100.13      4.86 o 
   2   3   5      525.52      506.43     10.49 o 
   3   3   5     2667.57     2735.47     35.86 o 
   4   3   5       68.21       84.45      5.10 o 
   5   3   5       93.58       83.27      6.71 o 
   6   3   5      206.63      217.72      8.91 o 
   7   3   5      731.08      689.09     16.57 o 
   8   3   5        1.49        4.99      5.75 o 
   9   3   5      697.44      724.99     26.21 o 
  10   3   5        0.71       13.82     13.03 o 
 -11   4   5        0.38       13.07     14.39 o 
 -10   4   5       14.52       53.32     14.86 o 
  -9   4   5      429.26      430.44     19.12 o 
  -8   4   5      528.51      519.48     19.48 o 
  -7   4   5     2373.39     2441.80     47.01 o 
  -6   4   5      405.35      457.04     15.69 o 
  -5   4   5     6758.46     7361.06     99.12 o 
  -4   4   5     5542.80     5710.08    115.73 o 
  -3   4   5     1098.15     1189.02     19.82 o 
  -2   4   5      531.14      575.81     11.12 o 
  -1   4   5       83.43       78.16      4.17 o 
   0   4   5     1294.37     1227.69     43.14 o 
   1   4   5     1868.33     1889.94     46.34 o 
   2   4   5      152.62      161.14      9.44 o 
   3   4   5       74.13       69.66      4.68 o 
   4   4   5        6.38        7.60      3.00 o 
   5   4   5        2.97        4.87      3.29 o 
   6   4   5       64.21       72.10      5.57 o 
   7   4   5       75.31       74.82      6.75 o 
   8   4   5        1.62        6.96      5.27 o 
   9   4   5      254.43      256.40     20.98 o 
  10   4   5       24.49       18.95     13.69 o 
 -10   5   5       39.65       53.24     15.21 o 
  -9   5   5        3.90       44.50     10.39 o 
  -8   5   5        0.13      206.01     55.82 o 
  -7   5   5      135.85      160.47     12.68 o 
  -6   5   5      621.72      664.80     19.45 o 
  -5   5   5       77.67       73.38      9.20 o 
  -4   5   5       20.72       30.91      5.70 o 
  -3   5   5       20.27       25.32      4.20 o 
  -2   5   5      236.01      267.71      8.14 o 
  -1   5   5       40.64       48.48      5.89 o 
   0   5   5      220.42      231.90     16.48 o 
   1   5   5      197.06      174.86     14.33 o 
   2   5   5      292.37      328.58     13.98 o 
   3   5   5     1626.06     1604.99     27.29 o 
   4   5   5      159.63      168.06      8.29 o 
   5   5   5      610.05      544.06     12.10 o 
   6   5   5     2107.81     2024.56     30.17 o 
   7   5   5      144.97      134.11      9.17 o 
   8   5   5      493.10      470.37     16.34 o 
   9   5   5        3.22       12.57     12.01 o 
  10   5   5        1.25        9.57     13.63 o 
 -10   6   5       72.36      130.45     31.24 o 
  -9   6   5      107.59      109.84     13.67 o 
  -8   6   5       11.86        9.54      7.84 o 
  -7   6   5       26.91       33.82      8.05 o 
  -6   6   5      366.57      375.93     24.65 o 
  -5   6   5     1567.10     1636.73     27.80 o 
  -4   6   5      149.20      166.92      9.40 o 
  -3   6   5      525.97      599.41     20.89 o 
  -2   6   5        7.14        4.56      3.32 o 
  -1   6   5     2017.92     2135.19     39.53 o 
   0   6   5     1398.21     1513.89     34.07 o 
   1   6   5     2361.75     2300.95     49.84 o 
   2   6   5     2034.32     2128.59     48.46 o 
   3   6   5        2.10       -0.66      5.36 o 
   4   6   5       74.72       79.40      6.25 o 
   5   6   5      182.83      192.07      8.51 o 
   6   6   5      519.98      504.47     14.09 o 
   7   6   5       81.85       67.81      7.91 o 
   8   6   5      674.28      630.31     19.20 o 
   9   6   5        5.42       16.70     11.13 o 
 -10   7   5       86.86       94.54     18.92 o 
  -9   7   5       71.25       92.59     16.82 o 
  -8   7   5      179.87      176.64     14.92 o 
  -7   7   5       66.11      119.86     15.98 o 
  -6   7   5       78.84       94.59      7.69 o 
  -5   7   5     1366.13     1326.40     24.53 o 
  -4   7   5      469.16      462.11     15.19 o 
  -3   7   5      327.14      335.98     11.87 o 
  -2   7   5       89.59       92.22      8.67 o 
  -1   7   5      437.49      417.11     12.97 o 
   0   7   5        3.81        6.69      4.47 o 
   1   7   5      384.90      391.19     13.75 o 
   2   7   5      274.58      321.29     15.81 o 
   3   7   5     3850.96     3896.67     81.76 o 
   4   7   5        1.46       -4.26      4.26 o 
   5   7   5        0.30       -4.73      4.73 o 
   6   7   5      130.15      141.20      8.53 o 
   7   7   5      165.74      164.01     11.55 o 
   8   7   5      604.32      577.42     18.85 o 
   9   7   5       91.90       79.01     13.77 o 
  -9   8   5      120.90      148.43     18.98 o 
  -8   8   5      467.43      468.87     28.15 o 
  -7   8   5      424.81      452.18     23.82 o 
  -6   8   5      300.57      316.54     13.22 o 
  -5   8   5     5916.09     6186.35     92.52 o 
  -4   8   5       36.84       56.82     24.92 o 
  -3   8   5      410.55      461.43     14.80 o 
  -2   8   5      256.95      306.16     21.76 o 
  -1   8   5      943.26      874.40     24.99 o 
   0   8   5     2398.20     2504.59     53.86 o 
   1   8   5     2513.52     2373.34     49.74 o 
   2   8   5      369.65      413.72     18.83 o 
   3   8   5      109.11      119.41     11.78 o 
   4   8   5      240.66      235.60     13.57 o 
   5   8   5      644.67      626.97     16.57 o 
   6   8   5       38.26       35.52      7.71 o 
   7   8   5       65.07       54.90      8.34 o 
   8   8   5       64.66       55.46     10.38 o 
   9   8   5      487.68      442.60     26.59 o 
  -9   9   5       12.11       14.35     12.77 o 
  -8   9   5      290.90      276.90     20.60 o 
  -7   9   5      180.58      203.93     13.10 o 
  -6   9   5        0.83       29.66      8.10 o 
  -5   9   5      284.15      315.49     18.78 o 
  -4   9   5        5.04       11.52      6.97 o 
  -3   9   5      252.65      278.81     20.10 o 
  -2   9   5      455.20      494.79     21.64 o 
  -1   9   5      521.17      484.63     18.76 o 
   0   9   5       63.06       67.23     11.19 o 
   1   9   5      201.67      185.69     11.77 o 
   2   9   5        0.00        7.31      7.04 o 
   3   9   5     2190.16     2180.81     53.54 o 
   4   9   5      130.07      133.28     14.95 o 
   5   9   5        2.77       -1.86      6.04 o 
   6   9   5      130.81      125.38     12.40 o 
   7   9   5       51.52       47.52     12.25 o 
   8   9   5      216.15      187.18     18.88 o 
  -8  10   5      153.39      125.58     16.55 o 
  -7  10   5      118.01      133.59     13.43 o 
  -6  10   5       16.49       33.86     12.08 o 
  -5  10   5      736.68      750.20     22.27 o 
  -4  10   5     1039.75     1046.19     34.16 o 
  -3  10   5     1277.98      526.80     87.50 o 
  -2  10   5     1210.38     1214.84     40.73 o 
  -1  10   5      337.03      339.52     27.69 o 
   0  10   5       76.04       82.39     13.91 o 
   1  10   5       20.59       13.40      6.94 o 
   2  10   5      662.87      657.23     24.60 o 
   3  10   5      265.11      273.27     18.19 o 
   4  10   5      752.38      805.49     32.08 o 
   5  10   5       43.20       38.43      7.86 o 
   6  10   5       10.15        9.28      8.40 o 
   7  10   5        0.04        3.51      7.89 o 
   8  10   5      315.20      268.09     22.07 o 
  -8  11   5        9.90       14.66     12.22 o 
  -7  11   5       74.38       92.29     12.89 o 
  -6  11   5       36.04       37.58      8.86 o 
  -5  11   5       21.54       21.97     18.88 o 
  -4  11   5      864.33      856.58     26.89 o 
  -3  11   5      209.72      216.52     22.60 o 
  -2  11   5      705.59      601.07     24.58 o 
  -1  11   5      281.56      246.33     16.60 o 
   0  11   5        7.97        4.80      8.15 o 
   1  11   5       62.66       57.51      9.31 o 
   2  11   5      242.45      244.50     17.08 o 
   3  11   5     1382.10     1275.17     39.60 o 
   4  11   5        8.90       26.83      9.73 o 
   5  11   5      222.22      250.09     18.49 o 
   6  11   5       17.03       13.17      9.15 o 
   7  11   5        3.15       -6.25     10.56 o 
  -7  12   5       48.65       55.94     12.39 o 
  -6  12   5       56.60       42.05      9.52 o 
  -5  12   5      461.54      475.83     19.49 o 
  -4  12   5       51.23       45.58     18.70 o 
  -3  12   5      369.98      383.27     22.33 o 
  -2  12   5        2.55        9.12     14.60 o 
  -1  12   5       45.64       79.54     26.43 o 
   0  12   5      498.22      486.78     27.82 o 
   1  12   5      244.58      278.99     24.26 o 
   2  12   5      225.57      232.01     18.00 o 
   3  12   5       68.23       56.75     11.33 o 
   4  12   5      124.60      102.23     19.92 o 
   5  12   5        7.43        9.04      9.11 o 
   6  12   5        5.83       -5.91      9.22 o 
  -6  13   5       86.93      110.45     13.44 o 
  -5  13   5       69.33       73.32     13.38 o 
  -4  13   5        6.04       28.80     27.96 o 
  -3  13   5       77.76       79.67     15.47 o 
  -2  13   5      273.27      317.62     32.69 o 
  -1  13   5      319.34      309.24     19.38 o 
   0  13   5       51.94       57.92     12.78 o 
   1  13   5      661.63      701.85     33.78 o 
   2  13   5        2.63        7.28      9.94 o 
   3  13   5       75.28      107.05     14.60 o 
   4  13   5        0.90        0.76     11.46 o 
   5  13   5        9.93        2.93     12.15 o 
  -5  14   5      206.51       38.00    125.47 o 
  -4  14   5       15.46       18.65     14.58 o 
  -3  14   5       64.42       65.46     19.48 o 
  -2  14   5        4.73        4.30     14.78 o 
  -1  14   5       55.39       62.65     12.80 o 
   0  14   5        7.41       21.92     22.22 o 
   1  14   5      213.32      233.77     29.31 o 
   2  14   5       11.47        7.37     17.83 o 
   3  14   5       48.99       26.87     14.90 o 
   4  14   5       53.96       41.82     15.60 o 
  -2  15   5       30.21       24.67     14.19 o 
  -1  15   5        5.52        4.48     18.64 o 
   0  15   5        4.09       22.43     41.59 o 
   1  15   5        6.54       -5.31     16.08 o 
   2  15   5        2.57      -21.89     61.67 o 
 -11   0   6     1057.81      923.84     56.94 o 
 -10   0   6        5.12       -7.34     14.58 o 
  -9   0   6       33.56        8.77     19.43 o 
  -8   0   6       82.06       77.02     20.87 o 
  -7   0   6      260.45      287.58     31.26 o 
  -6   0   6       47.99       73.04     17.32 o 
  -5   0   6     2306.77     2452.50    120.45 o 
  -4   0   6     1560.19     1627.89     33.29 o 
  -3   0   6     2381.63     2363.85     63.06 o 
  -2   0   6     5482.26     4782.50     83.73 o 
  -1   0   6     3052.08     2793.96     52.86 o 
   0   0   6    29868.98    27193.45    541.82 o 
   1   0   6     4645.96     4306.00     53.76 o 
   2   0   6       36.65       36.53      2.78 o 
   3   0   6     1124.91     1077.80     18.62 o 
   4   0   6     1894.10     1922.00     30.53 o 
   5   0   6      584.53      506.16     15.58 o 
   6   0   6       32.85       21.36      5.55 o 
   7   0   6      672.88      687.66     27.72 o 
   8   0   6     3061.60     2814.06     71.50 o 
   9   0   6       51.60       54.94     20.93 o 
  10   0   6       76.96       53.36     23.38 o 
 -11   1   6       24.89       46.09     20.17 o 
 -10   1   6       66.94      158.49     56.97 o 
  -9   1   6       28.82       30.52     13.25 o 
  -8   1   6     2981.48     3208.96     87.58 o 
  -7   1   6        4.04       -1.26      7.29 o 
  -6   1   6      482.02      472.72     23.94 o 
  -5   1   6       59.97       68.74      6.39 o 
  -4   1   6     1695.69     1774.53     25.90 o 
  -3   1   6     3423.58     3345.11     40.07 o 
  -2   1   6      648.01      609.69     10.80 o 
  -1   1   6     2780.96     2626.90     36.20 o 
   0   1   6      971.88      894.29     12.71 o 
   1   1   6     3041.63     2864.82     26.50 o 
   2   1   6     1480.88     1407.77     13.83 o 
   3   1   6      940.76      842.09     11.04 o 
   4   1   6        1.68        1.53      2.29 o 
   5   1   6     1803.93     1755.33     24.48 o 
   6   1   6        3.86        2.55      4.41 o 
   7   1   6       12.18        8.61      5.52 o 
   8   1   6     1509.86     1462.35     36.68 o 
   9   1   6      130.90      148.63     14.76 o 
  10   1   6        0.43       19.22     14.52 o 
 -11   2   6       13.74       -2.35     15.62 o 
 -10   2   6      332.76      325.72     27.97 o 
  -9   2   6      142.95      108.79     14.98 o 
  -8   2   6     1707.80     1666.40     55.67 o 
  -7   2   6      572.38      603.44     22.65 o 
  -6   2   6        4.10       -1.27      3.82 o 
  -5   2   6     2084.42     2045.28     37.54 o 
  -4   2   6      438.58      486.76     10.84 o 
  -3   2   6      167.53      172.20      5.72 o 
  -2   2   6      603.67      647.48     10.78 o 
  -1   2   6     4301.77     4131.24     56.59 o 
   0   2   6    41745.69    40687.12    585.72 o 
   1   2   6     3748.67     3617.85     42.15 o 
   2   2   6      802.62      782.09     10.91 o 
   3   2   6      276.42      259.38      6.95 o 
   4   2   6      120.68      132.13      7.33 o 
   5   2   6      123.39      171.32      7.08 o 
   6   2   6       50.43       56.77      5.78 o 
   7   2   6      907.60      873.64     20.93 o 
   8   2   6       81.92       90.56      9.08 o 
   9   2   6      111.82      114.81     13.58 o 
  10   2   6        9.78        4.22     10.61 o 
 -11   3   6       76.20       40.23     23.18 o 
 -10   3   6       30.82       23.50     10.67 o 
  -9   3   6      464.82      452.17     42.69 o 
  -8   3   6      529.62      581.55     20.99 o 
  -7   3   6       11.64       15.22      5.75 o 
  -6   3   6      248.84      253.27     11.09 o 
  -5   3   6     2716.37     2747.22     49.56 o 
  -4   3   6        2.57        3.73      3.34 o 
  -3   3   6      221.24      253.58      6.20 o 
  -2   3   6        7.96        7.81      2.78 o 
  -1   3   6      471.63      454.40     17.42 o 
   0   3   6      130.64      117.86      8.61 o 
   1   3   6       10.12        8.89      3.25 o 
   2   3   6      582.99      600.36      9.82 o 
   3   3   6      280.85      291.15      6.89 o 
   4   3   6       14.89       14.66      3.37 o 
   5   3   6      926.16      891.53     17.66 o 
   6   3   6       84.17       81.19      6.00 o 
   7   3   6     1349.47     1347.54     25.31 o 
   8   3   6      861.48      850.96     21.78 o 
   9   3   6       96.70      107.94     13.23 o 
  10   3   6      287.27      319.40     24.44 o 
 -11   4   6       44.20       30.63     15.35 o 
 -10   4   6      273.54      221.09     23.41 o 
  -9   4   6       26.12       64.40     13.75 o 
  -8   4   6      178.61      164.79     12.31 o 
  -7   4   6       47.92       63.85     13.21 o 
  -6   4   6      155.57      181.94     11.28 o 
  -5   4   6      282.16      219.53     17.91 o 
  -4   4   6     2269.89     2493.96     39.51 o 
  -3   4   6     1210.65     1277.00     21.82 o 
  -2   4   6       25.18       20.39      6.59 o 
  -1   4   6     3342.39     3444.24     58.04 o 
   0   4   6     9582.48     8913.94    280.11 o 
   1   4   6     7248.33     7438.86    157.58 o 
   2   4   6       51.62       60.94      6.12 o 
   3   4   6     1153.03     1234.36     18.28 o 
   4   4   6       74.06      101.84      5.45 o 
   5   4   6      640.06      576.93     13.87 o 
   6   4   6        3.84        6.27      4.39 o 
   7   4   6      346.00      333.25     13.23 o 
   8   4   6      412.29      400.83     13.98 o 
   9   4   6      133.09      140.24     20.65 o 
  10   4   6      112.42      126.06     18.39 o 
 -10   5   6        6.31       20.93     13.44 o 
  -9   5   6      406.24      383.10     18.88 o 
  -8   5   6     1945.21     2017.79     42.69 o 
  -7   5   6      400.49      380.15     16.29 o 
  -6   5   6      521.48      550.76     17.55 o 
  -5   5   6       65.74       83.99      5.53 o 
  -4   5   6      187.94      124.54     16.19 o 
  -3   5   6     1124.53     1208.77     23.25 o 
  -2   5   6      100.35      142.29     11.96 o 
  -1   5   6        2.85       10.87      4.21 o 
   0   5   6      129.17      137.53     14.62 o 
   1   5   6       32.96       30.36      4.70 o 
   2   5   6        8.36        8.40      4.94 o 
   3   5   6      672.69      707.74     16.67 o 
   4   5   6      117.52      110.71      5.69 o 
   5   5   6       12.35       21.10      4.23 o 
   6   5   6     1484.90     1495.63     26.69 o 
   7   5   6      292.42      298.96     14.22 o 
   8   5   6       10.79        8.76      6.78 o 
   9   5   6      116.40      110.44     16.89 o 
 -10   6   6      104.66      145.77     23.42 o 
  -9   6   6      150.27      126.45     13.25 o 
  -8   6   6       29.67       16.72      8.50 o 
  -7   6   6      237.79      274.66     15.88 o 
  -6   6   6       32.40       31.65      4.98 o 
  -5   6   6       28.56       43.22     11.60 o 
  -4   6   6      202.01      205.44     20.47 o 
  -3   6   6     1876.99     2005.21     37.61 o 
  -2   6   6      354.46      385.07     15.62 o 
  -1   6   6       69.74       88.20      9.73 o 
   0   6   6      110.20       68.52      8.80 o 
   1   6   6      169.13      173.54      9.87 o 
   2   6   6       50.41       76.76      9.52 o 
   3   6   6      407.59      416.29     13.84 o 
   4   6   6        7.36        3.62      4.41 o 
   5   6   6      365.21      355.62     11.63 o 
   6   6   6     1498.15     1390.54     25.79 o 
   7   6   6       22.88       25.24      6.82 o 
   8   6   6      203.38      185.37     11.73 o 
   9   6   6      251.59      287.08     19.50 o 
 -10   7   6      326.75      340.12     42.42 o 
  -9   7   6      374.89      389.91     28.68 o 
  -8   7   6        4.73       51.83     11.41 o 
  -7   7   6      749.04      703.88     22.28 o 
  -6   7   6      331.23      414.87     31.64 o 
  -5   7   6      108.63      121.16     11.50 o 
  -4   7   6       66.71       51.09      8.35 o 
  -3   7   6      141.44      132.76     14.68 o 
  -2   7   6      248.53      257.04     10.81 o 
  -1   7   6      201.03      200.17     10.89 o 
   0   7   6        0.54       -4.98      5.07 o 
   1   7   6      661.44      679.26     19.05 o 
   2   7   6      468.27      535.12     20.17 o 
   3   7   6       98.32      102.75     10.61 o 
   4   7   6        8.86       -1.85      4.91 o 
   5   7   6       46.16       22.98      6.62 o 
   6   7   6      897.37      863.67     19.44 o 
   7   7   6        0.03        6.20      6.23 o 
   8   7   6      495.14      466.04     17.37 o 
   9   7   6       51.66       44.36     13.60 o 
  -9   8   6       47.89       50.49     13.82 o 
  -8   8   6       52.66       77.81     16.71 o 
  -7   8   6      327.17      325.11     16.11 o 
  -6   8   6      267.66      334.67     22.77 o 
  -5   8   6      197.99      231.26     17.55 o 
  -4   8   6      327.76      343.77     11.53 o 
  -3   8   6        4.85        3.45      5.45 o 
  -2   8   6      536.15      561.18     17.40 o 
  -1   8   6      646.46      285.86     61.19 o 
   0   8   6      146.63      131.85     15.31 o 
   1   8   6      693.43      703.44     20.78 o 
   2   8   6        1.22       -0.77      5.15 o 
   3   8   6      496.63      507.00     21.11 o 
   4   8   6      292.99      266.76     14.71 o 
   5   8   6       20.46       11.04      6.31 o 
   6   8   6        2.65        2.10      5.52 o 
   7   8   6       27.22       30.25      8.36 o 
   8   8   6      134.37      114.55     11.93 o 
  -9   9   6       43.45       29.77     13.21 o 
  -8   9   6       45.56       47.08     15.45 o 
  -7   9   6       76.25      101.62     15.68 o 
  -6   9   6      724.81      773.98     23.42 o 
  -5   9   6      411.49      382.38     31.32 o 
  -4   9   6      231.89      250.70     29.38 o 
  -3   9   6      987.89      970.98     26.88 o 
  -2   9   6     1159.79     1165.50     27.09 o 
  -1   9   6      807.19      804.85     24.65 o 
   0   9   6        1.11       -6.85      6.85 o 
   1   9   6      132.33      127.52     10.11 o 
   2   9   6      322.49      327.27     13.61 o 
   3   9   6     1399.46     1418.20     39.99 o 
   4   9   6      682.72      674.91     22.75 o 
   5   9   6      584.15      562.03     19.07 o 
   6   9   6        7.15       11.43     10.44 o 
   7   9   6      517.27      519.12     20.79 o 
   8   9   6      120.41       96.13     11.33 o 
  -8  10   6      329.12      281.70     21.58 o 
  -7  10   6       87.95       77.62     16.66 o 
  -6  10   6      649.83      690.33     23.01 o 
  -5  10   6      227.75      206.95     16.77 o 
  -4  10   6      143.58      197.46     45.91 o 
  -3  10   6      723.73      713.81     23.25 o 
  -2  10   6       27.05       31.15     10.29 o 
  -1  10   6      312.18      287.65     27.78 o 
   0  10   6        2.96       -6.62      7.13 o 
   1  10   6       18.42       13.38      7.08 o 
   2  10   6        0.40        0.52      7.33 o 
   3  10   6      195.00      167.50     15.28 o 
   4  10   6        8.94       17.70      9.02 o 
   5  10   6        4.66        6.39      6.86 o 
   6  10   6       25.44       18.56     10.50 o 
   7  10   6      125.73      151.76     13.65 o 
  -8  11   6       36.65       49.39     13.58 o 
  -7  11   6       57.69       40.01     10.30 o 
  -6  11   6      204.27      204.03     19.77 o 
  -5  11   6      246.63      235.62     14.05 o 
  -4  11   6       53.70       41.40     12.37 o 
  -3  11   6      558.07      534.30     34.44 o 
  -2  11   6        6.56       18.93      9.85 o 
  -1  11   6       79.00       73.48     10.88 o 
   0  11   6        1.04       -1.10      9.39 o 
   1  11   6      298.81      289.71     16.03 o 
   2  11   6       59.88       64.50     11.42 o 
   3  11   6        5.85       17.17      9.53 o 
   4  11   6       24.29       15.68      9.78 o 
   5  11   6        5.44        1.76      8.33 o 
   6  11   6      427.05      421.61     23.26 o 
   7  11   6       21.78       25.70      9.54 o 
  -7  12   6       82.50       81.97     18.47 o 
  -6  12   6       11.31        6.93      8.30 o 
  -5  12   6        0.17       13.86      7.91 o 
  -4  12   6      105.63      110.56     13.37 o 
  -3  12   6      655.23      575.87     26.08 o 
  -2  12   6       67.83       65.23     15.40 o 
  -1  12   6      456.17      433.67     21.18 o 
   0  12   6      473.52      452.07     26.71 o 
   1  12   6      244.59      270.44     21.63 o 
   2  12   6      143.55      154.82     15.44 o 
   3  12   6      212.50      188.81     16.66 o 
   4  12   6        6.40        0.56     10.08 o 
   5  12   6       85.10       54.47     12.14 o 
   6  12   6      501.57      537.93     26.75 o 
  -6  13   6       23.52       17.90      9.54 o 
  -5  13   6        7.76       11.33      8.82 o 
  -4  13   6       52.07       59.28     16.40 o 
  -3  13   6       21.38       10.66     11.47 o 
  -2  13   6      772.65      756.29     29.67 o 
  -1  13   6      669.60      648.64     40.39 o 
   0  13   6       45.28       51.76     13.65 o 
   1  13   6       24.98       13.97     23.52 o 
   2  13   6       89.57       85.79     13.39 o 
   3  13   6       32.29       16.37     10.69 o 
   4  13   6      502.67      486.18     29.61 o 
   5  13   6       85.04      110.14     16.06 o 
  -4  14   6       73.30       75.63     14.60 o 
  -3  14   6      202.09      204.61     30.46 o 
  -2  14   6       64.00       76.34     14.26 o 
  -1  14   6       20.98       39.88     22.11 o 
   0  14   6       32.54       33.58     24.14 o 
   1  14   6       26.54       27.88     26.42 o 
   2  14   6        0.18        3.42     12.74 o 
   3  14   6        8.08        5.32     12.90 o 
  -2  15   6       80.38      114.15     29.00 o 
  -1  15   6       28.19       38.20     29.25 o 
   0  15   6       35.99       62.80     31.36 o 
   1  15   6      559.60      616.53     39.52 o 
 -11   1   7       44.68       55.87     24.67 o 
 -10   1   7     1082.83     1085.44     47.25 o 
  -9   1   7      210.14      158.74     28.51 o 
  -8   1   7      611.82      627.33     33.72 o 
  -7   1   7      164.74      117.58     13.65 o 
  -6   1   7       36.46       28.95      3.98 o 
  -5   1   7       17.40        2.12      5.44 o 
  -4   1   7     2568.66     2678.27     40.89 o 
  -3   1   7        9.56        5.56      2.73 o 
  -2   1   7       74.37      104.26      3.53 o 
  -1   1   7       17.28       16.79      4.07 o 
   0   1   7       25.39       23.35      2.58 o 
   1   1   7       84.32       90.27      2.90 o 
   2   1   7      874.17      886.41     10.69 o 
   3   1   7      246.02      271.06      6.15 o 
   4   1   7      354.50      381.92      7.92 o 
   5   1   7      415.42      447.08      9.61 o 
   6   1   7        8.57        4.17      4.13 o 
   7   1   7      449.44      423.80     14.83 o 
   8   1   7      466.87      491.63     21.68 o 
   9   1   7      119.99       87.12     13.37 o 
  10   1   7      101.50      103.70     18.75 o 
 -11   2   7       23.73        4.56     15.64 o 
 -10   2   7      557.63      590.90     34.81 o 
  -9   2   7        0.80       -0.60     10.28 o 
  -8   2   7      303.00      307.14     23.10 o 
  -7   2   7      445.50      467.39     15.67 o 
  -6   2   7       13.59       17.56     10.68 o 
  -5   2   7       13.53       19.99      4.20 o 
  -4   2   7      730.42      773.74     18.61 o 
  -3   2   7      192.49      207.21      7.98 o 
  -2   2   7      129.68      127.70      4.90 o 
  -1   2   7     4716.07     4432.75     70.24 o 
   0   2   7     3706.54     3491.39     57.26 o 
   1   2   7     1072.36      998.22     14.77 o 
   2   2   7      224.27      225.60      5.37 o 
   3   2   7      624.15      683.34     17.81 o 
   4   2   7      102.34       89.71      5.62 o 
   5   2   7      211.56      195.06      7.71 o 
   6   2   7       50.28       57.59      6.00 o 
   7   2   7       41.15       37.07      8.49 o 
   8   2   7      239.26      247.27     12.69 o 
   9   2   7      134.54      168.57     15.28 o 
  10   2   7        0.73       -5.36     10.67 o 
 -11   3   7       87.79       91.34     22.51 o 
 -10   3   7        3.85       -3.10     12.89 o 
  -9   3   7       30.33       30.28     10.15 o 
  -8   3   7      670.57      641.84     20.05 o 
  -7   3   7        0.75        3.87      4.87 o 
  -6   3   7       83.45       81.94      8.27 o 
  -5   3   7      276.76      282.32      9.34 o 
  -4   3   7     1716.84     1763.47     28.65 o 
  -3   3   7     3262.42     3383.49     43.63 o 
  -2   3   7      285.98      312.72      6.87 o 
  -1   3   7     1537.41      734.02     77.98 o 
   0   3   7      116.85      113.17      9.00 o 
   1   3   7       17.20       19.51      5.63 o 
   2   3   7      116.45      173.67      9.75 o 
   3   3   7      645.37      669.55     13.80 o 
   4   3   7      387.85      382.96     10.50 o 
   5   3   7      484.45      498.58     12.88 o 
   6   3   7        8.72        9.05      4.54 o 
   7   3   7      233.26      241.93     10.63 o 
   8   3   7       41.49       76.12      8.56 o 
   9   3   7       90.56       82.30      9.96 o 
  10   3   7      112.27      119.04     28.43 o 
 -11   4   7       13.49       13.04     25.65 o 
 -10   4   7       27.87        7.16     10.92 o 
  -9   4   7      556.38      482.75     23.55 o 
  -8   4   7       47.91       41.31      8.33 o 
  -7   4   7      765.16      813.48     24.19 o 
  -6   4   7      332.33      391.63     15.20 o 
  -5   4   7       36.16       31.16      5.58 o 
  -4   4   7      318.15      287.07     10.24 o 
  -3   4   7       31.27       23.31      3.18 o 
  -2   4   7      115.37      105.60      6.60 o 
  -1   4   7     2124.48     2276.12     48.59 o 
   0   4   7     1723.58     1855.55     66.58 o 
   1   4   7      345.33      401.91     14.30 o 
   2   4   7     4791.95     4635.56     70.36 o 
   3   4   7       17.25       24.26      3.20 o 
   4   4   7      297.30      299.07      9.20 o 
   5   4   7        2.13        1.90      3.96 o 
   6   4   7      523.99      525.62     14.46 o 
   7   4   7        0.08       -1.14      5.43 o 
   8   4   7      376.96      388.13     15.49 o 
   9   4   7      120.25      128.34     16.31 o 
 -10   5   7        0.88       40.49     11.80 o 
  -9   5   7      107.01      156.15     26.56 o 
  -8   5   7      308.32      365.04     18.25 o 
  -7   5   7       20.98       21.35      6.98 o 
  -6   5   7      513.96      509.46     16.98 o 
  -5   5   7       20.63       17.02      6.72 o 
  -4   5   7       86.42       69.10      9.59 o 
  -3   5   7     1465.71     1413.23     26.06 o 
  -2   5   7      338.37      116.88     39.34 o 
  -1   5   7      541.38      500.70     24.64 o 
   0   5   7       73.16       78.42      8.17 o 
   1   5   7        0.90        4.26      5.37 o 
   2   5   7       94.92      110.55      9.35 o 
   3   5   7       51.62       53.69      4.62 o 
   4   5   7        0.53        6.91      3.57 o 
   5   5   7     2481.07     2381.87     36.76 o 
   6   5   7       30.34       33.56      6.00 o 
   7   5   7       41.18       46.15      7.42 o 
   8   5   7      351.09      318.30     14.69 o 
   9   5   7      126.65       98.45     14.38 o 
 -10   6   7      167.52      204.36     25.70 o 
  -9   6   7      195.23      182.14     14.45 o 
  -8   6   7       10.75       26.38      8.31 o 
  -7   6   7      109.17      105.45     10.18 o 
  -6   6   7      376.09      359.63     18.99 o 
  -5   6   7      653.12      639.92     16.99 o 
  -4   6   7      222.99      234.94     27.69 o 
  -3   6   7      319.07      319.02     10.43 o 
  -2   6   7     3290.25      998.21    110.28 o 
  -1   6   7       84.82       91.95      6.55 o 
   0   6   7     4651.38     4718.35    102.86 o 
   1   6   7       95.80       91.64      6.90 o 
   2   6   7     1191.46     1218.07     32.54 o 
   3   6   7        8.81        4.30      3.84 o 
   4   6   7      667.34      638.07     18.37 o 
   5   6   7     1390.39     1333.86     25.55 o 
   6   6   7        2.41        5.80      5.15 o 
   7   6   7        0.35        1.24      5.65 o 
   8   6   7       99.97      109.57     10.07 o 
   9   6   7        0.51       14.11     10.96 o 
 -10   7   7      149.12      181.82     23.70 o 
  -9   7   7       36.08       30.36     13.95 o 
  -8   7   7      877.24      865.53     26.30 o 
  -7   7   7       50.87       73.97      9.95 o 
  -6   7   7     3394.05     3349.85     55.75 o 
  -5   7   7       11.36       12.95     14.23 o 
  -4   7   7      136.04      141.41     12.32 o 
  -3   7   7     4977.05     4990.92     90.17 o 
  -2   7   7       24.06       10.17      8.18 o 
  -1   7   7        2.94        1.84      4.22 o 
   0   7   7        6.91        0.92      4.06 o 
   1   7   7      251.17      227.21     10.86 o 
   2   7   7       85.25       68.47      6.89 o 
   3   7   7      342.62      304.77     12.52 o 
   4   7   7      100.05      113.14      9.14 o 
   5   7   7       79.39       81.01      7.42 o 
   6   7   7       93.44       90.76      8.63 o 
   7   7   7      197.17      193.35     11.99 o 
   8   7   7       42.54       43.46      8.79 o 
   9   7   7        0.72       -5.78     10.82 o 
  -9   8   7       86.73       51.01     14.89 o 
  -8   8   7      696.49      650.06     27.06 o 
  -7   8   7       10.71        8.32      7.53 o 
  -6   8   7     1348.86     1321.93     28.72 o 
  -5   8   7      133.39      138.15     19.61 o 
  -4   8   7      852.93      887.57     22.77 o 
  -3   8   7      231.60      247.31     13.07 o 
  -2   8   7        9.03       -1.37      7.35 o 
  -1   8   7      855.11      830.48     23.64 o 
   0   8   7      102.93      104.27      8.53 o 
   1   8   7      151.13      150.01      9.97 o 
   2   8   7      615.94      635.07     23.67 o 
   3   8   7     1946.97     1901.20     47.98 o 
   4   8   7      501.91      499.65     22.43 o 
   5   8   7      992.79     1020.92     28.96 o 
   6   8   7      488.00      461.96     16.43 o 
   7   8   7      239.50      217.43     16.88 o 
   8   8   7      234.44      216.84     14.42 o 
  -9   9   7       45.80       45.49     13.21 o 
  -8   9   7       23.23        9.96     11.56 o 
  -7   9   7       32.03       17.51      9.39 o 
  -6   9   7        1.04       15.60      6.72 o 
  -5   9   7       56.03       55.66     27.67 o 
  -4   9   7      261.74      245.70     27.10 o 
  -3   9   7      622.14      692.75     21.94 o 
  -2   9   7      710.75      675.27     19.46 o 
  -1   9   7      293.29      273.92     22.65 o 
   0   9   7       17.04       13.31      7.81 o 
   1   9   7      194.45      170.51     11.24 o 
   2   9   7      579.14      545.28     21.27 o 
   3   9   7      147.12      135.24     13.47 o 
   4   9   7        1.25       -0.48      6.47 o 
   5   9   7      209.45      214.84     13.11 o 
   6   9   7       53.38       46.32      9.31 o 
   7   9   7      339.32      314.98     17.12 o 
   8   9   7        2.66       -8.07      8.07 o 
  -8  10   7        0.18        0.99     10.07 o 
  -7  10   7      696.44      686.29     31.21 o 
  -6  10   7       32.83       17.74     12.54 o 
  -5  10   7       28.45       14.55      7.42 o 
  -4  10   7        3.94       35.16     90.50 o 
  -3  10   7        0.65       -1.71      6.74 o 
  -2  10   7      561.01      576.80     18.86 o 
  -1  10   7       46.06       43.23      8.42 o 
   0  10   7      189.56      194.45     14.43 o 
   1  10   7        6.01        1.42      8.42 o 
   2  10   7      224.45      260.88     13.25 o 
   3  10   7      266.10      243.38     17.90 o 
   4  10   7      154.92      142.32     16.37 o 
   5  10   7      165.84      178.15     13.07 o 
   6  10   7      257.46      222.29     20.20 o 
   7  10   7      217.84      199.54     15.21 o 
  -7  11   7      109.37       71.60     13.51 o 
  -6  11   7      426.96      397.79     33.55 o 
  -5  11   7      101.26      110.31     12.57 o 
  -4  11   7      399.23      377.19     21.31 o 
  -3  11   7     1854.57     1672.10     52.98 o 
  -2  11   7      118.90       93.01     11.63 o 
  -1  11   7        7.37        3.64      8.47 o 
   0  11   7        6.51        5.33      9.91 o 
   1  11   7        0.28        9.89      7.77 o 
   2  11   7      118.81      155.79     14.39 o 
   3  11   7     1016.43      971.20     43.18 o 
   4  11   7        6.76        2.74      9.50 o 
   5  11   7      120.58      143.18     18.96 o 
   6  11   7      648.06      626.93     54.65 o 
  -7  12   7        1.34       -4.80     13.18 o 
  -6  12   7       61.22       47.63     16.49 o 
  -5  12   7      129.45      127.17     12.21 o 
  -4  12   7       46.36       44.99     17.86 o 
  -3  12   7        1.50        9.28      9.91 o 
  -2  12   7      517.72      459.30     25.70 o 
  -1  12   7      225.99      246.30     18.55 o 
   0  12   7      571.82      488.09     25.85 o 
   1  12   7       19.71       39.40     21.22 o 
   2  12   7      626.67      547.66     24.38 o 
   3  12   7        7.34       10.55      9.03 o 
   4  12   7        3.65        0.80     11.48 o 
   5  12   7      454.17      467.72     26.65 o 
  -6  13   7       21.37       11.84     13.71 o 
  -5  13   7        0.72      -11.99     11.99 o 
  -4  13   7       32.94       43.77     23.79 o 
  -3  13   7       51.61       66.80     16.00 o 
  -2  13   7       10.75       31.26     11.98 o 
  -1  13   7      576.13      608.87     30.64 o 
   0  13   7        8.35       23.00     20.38 o 
   1  13   7        1.62       28.19     21.59 o 
   2  13   7       87.62      118.26     16.50 o 
   3  13   7        0.89       -3.16     10.48 o 
   4  13   7       74.38       63.04     15.84 o 
  -4  14   7       32.54       31.94     23.52 o 
  -3  14   7      163.43      139.22     26.00 o 
  -2  14   7       94.81       88.62     21.94 o 
  -1  14   7       45.96       85.74     24.03 o 
   0  14   7      244.58      304.62     35.14 o 
   1  14   7      361.87      426.56     33.97 o 
   2  14   7      104.42      115.34     17.69 o 
   3  14   7       26.90        3.73     16.79 o 
 -11   0   8      130.31       94.76     31.72 o 
 -10   0   8       48.15       28.18     46.10 o 
  -9   0   8      252.69      349.41     41.23 o 
  -8   0   8      643.18      649.35     48.23 o 
  -7   0   8      210.66      190.88     32.58 o 
  -6   0   8     1578.73     1585.61     68.38 o 
  -5   0   8     1054.12     1181.08     36.02 o 
  -4   0   8     1502.12     1606.14     32.92 o 
  -3   0   8      358.15      382.75     10.49 o 
  -2   0   8     4052.96     4099.19    108.52 o 
  -1   0   8      108.64       86.05      9.33 o 
   0   0   8     1017.41      955.38     19.39 o 
   1   0   8        0.49        4.41      2.24 o 
   2   0   8    14411.04    14167.46    207.25 o 
   3   0   8       93.97       86.47      6.18 o 
   4   0   8        4.84       -0.71      3.13 o 
   5   0   8      138.93      134.48      7.79 o 
   6   0   8      133.67      120.10      9.87 o 
   7   0   8     1710.22     1775.86     49.71 o 
   8   0   8       73.00       82.78     15.04 o 
   9   0   8      971.56      919.56     51.69 o 
  10   0   8      110.47       84.65     26.57 o 
 -11   1   8      408.02      434.81     36.99 o 
 -10   1   8      299.71      303.96     31.19 o 
  -9   1   8      235.03      240.18     23.04 o 
  -8   1   8      546.45      564.16     39.15 o 
  -7   1   8        0.93       -4.67      7.76 o 
  -6   1   8       54.77       44.93      9.58 o 
  -5   1   8      258.38      253.41     10.33 o 
  -4   1   8      969.74      975.66     18.59 o 
  -3   1   8      729.89      645.40     10.93 o 
  -2   1   8       53.66       60.70      3.46 o 
   0   1   8       86.37       86.27      4.80 o 
   1   1   8      207.55      192.70      4.25 o 
   2   1   8      490.13      417.57      7.08 o 
   3   1   8      661.32      682.27     11.62 o 
   4   1   8        2.46        4.01      2.67 o 
   5   1   8      314.44      315.60      8.36 o 
   6   1   8        1.22       -0.11      4.24 o 
   7   1   8        3.40        3.37      5.75 o 
   8   1   8      177.81      210.86     15.09 o 
   9   1   8       45.37       30.82     10.97 o 
  10   1   8      822.88      858.16     37.66 o 
 -11   2   8        0.33       -5.16     15.27 o 
 -10   2   8      510.03      445.02     31.93 o 
  -9   2   8      320.19      288.12     24.32 o 
  -8   2   8      822.47      856.17     34.83 o 
  -7   2   8      420.93      457.21     23.96 o 
  -6   2   8     2139.14     2158.80     46.54 o 
  -5   2   8       28.39       43.45      5.70 o 
  -4   2   8     1379.46     1367.30     21.30 o 
  -3   2   8        2.51        4.71      2.62 o 
  -2   2   8      671.02      647.53     15.10 o 
  -1   2   8        0.03       -2.21      2.21 o 
   0   2   8      200.26      212.66      7.87 o 
   1   2   8     2199.00     2020.54     27.02 o 
   2   2   8     2717.10     2477.86     28.86 o 
   3   2   8     3649.47     3662.36     45.30 o 
   4   2   8       79.40       87.12      6.07 o 
   5   2   8      441.54      430.43     12.14 o 
   6   2   8      538.01      517.32     14.33 o 
   7   2   8        6.16        2.58      5.21 o 
   8   2   8       17.15       37.98      7.81 o 
   9   2   8       12.52       13.64     10.51 o 
  10   2   8       45.43       30.95     14.88 o 
 -11   3   8      269.11      216.05     27.00 o 
 -10   3   8        4.48       12.39     14.54 o 
  -9   3   8       23.71       27.68     13.10 o 
  -8   3   8        1.33        7.14      6.02 o 
  -7   3   8       96.71      106.90      8.47 o 
  -6   3   8       86.51       93.02     10.05 o 
  -5   3   8       86.66       77.96      4.18 o 
  -4   3   8      436.08      391.63     12.91 o 
  -3   3   8      878.24      902.29     14.89 o 
  -2   3   8     5172.75     5232.98     83.57 o 
  -1   3   8     1055.44      403.72     50.29 o 
   0   3   8       28.90       32.16      8.26 o 
   1   3   8       53.44       41.92      4.68 o 
   2   3   8    10459.07    10099.30    129.54 o 
   3   3   8      352.18      382.86      9.31 o 
   4   3   8      226.09      242.14      9.69 o 
   5   3   8      176.02      197.93      8.78 o 
   6   3   8      284.06      269.36     10.83 o 
   7   3   8       36.96       31.51      6.61 o 
   8   3   8      698.18      679.19     22.25 o 
   9   3   8       43.75       37.09     10.10 o 
 -11   4   8        1.18       -1.12     34.29 o 
 -10   4   8       61.13       58.34     13.47 o 
  -9   4   8        7.81        9.49      9.92 o 
  -8   4   8      112.74      140.74     11.37 o 
  -7   4   8      719.69      761.70     23.17 o 
  -6   4   8     1131.14     1144.75     23.64 o 
  -5   4   8        0.00        2.43      4.19 o 
  -4   4   8       70.02       78.54      9.98 o 
  -3   4   8     1688.72     1842.04     30.34 o 
  -2   4   8      133.73      149.16     11.87 o 
  -1   4   8     5500.88     5489.50    132.34 o 
   0   4   8     3982.20     4003.05     98.61 o 
   1   4   8     2139.92     2135.15     45.72 o 
   2   4   8       90.59       98.57      6.73 o 
   3   4   8      130.10      127.32      5.96 o 
   4   4   8       18.01       10.29      4.33 o 
   5   4   8      578.77      582.83     14.60 o 
   6   4   8       53.87       43.52      6.39 o 
   7   4   8      344.80      369.02     14.46 o 
   8   4   8        4.53        4.48      6.67 o 
   9   4   8        1.89        1.56      8.17 o 
 -10   5   8      493.71      466.82     25.59 o 
  -9   5   8     1061.86      989.49     32.51 o 
  -8   5   8      171.16      178.16     13.34 o 
  -7   5   8       64.11       63.01      8.62 o 
  -6   5   8      470.46      495.72     33.74 o 
  -5   5   8        5.31       13.16      6.90 o 
  -4   5   8      152.29      131.38      7.77 o 
  -3   5   8      203.39      209.72     14.61 o 
  -2   5   8      177.48      156.96     13.69 o 
  -1   5   8      784.80      778.10     21.06 o 
   0   5   8        1.90       -3.07      4.90 o 
   1   5   8      237.37      264.83     18.23 o 
   2   5   8      365.26      327.44     11.74 o 
   3   5   8      273.95      267.76      8.28 o 
   4   5   8     1796.88     1740.21     45.36 o 
   5   5   8      101.07       99.07      7.57 o 
   6   5   8      127.78      132.65      9.49 o 
   7   5   8       96.55       84.44      8.40 o 
   8   5   8      280.34      256.50     13.61 o 
   9   5   8       39.22       44.09     12.02 o 
 -10   6   8      814.32      884.08     38.04 o 
  -9   6   8       63.04       67.67     11.30 o 
  -8   6   8      453.62      509.25     28.84 o 
  -7   6   8       10.41        5.58      6.65 o 
  -6   6   8      374.36      406.72     16.31 o 
  -5   6   8      669.50      661.00     23.13 o 
  -4   6   8        0.17       -0.94      4.74 o 
  -3   6   8      192.44      224.18     20.16 o 
  -2   6   8        4.11        4.95      5.45 o 
  -1   6   8      178.94      190.66     15.22 o 
   0   6   8      176.26      164.75     11.98 o 
   1   6   8      260.17      243.87     13.39 o 
   2   6   8      318.35      301.24     15.11 o 
   3   6   8       13.74       17.48      4.21 o 
   4   6   8     1717.72     1694.90     28.49 o 
   5   6   8       64.20       77.75      7.75 o 
   6   6   8       25.68       31.17      6.74 o 
   7   6   8      638.99      580.26     16.94 o 
   8   6   8        1.23       -6.75      6.75 o 
   9   6   8       89.91      111.88     16.46 o 
 -10   7   8       38.32       17.51     13.45 o 
  -9   7   8        2.84       25.94     10.87 o 
  -8   7   8      514.17      480.69     21.89 o 
  -7   7   8      458.83      493.22     19.16 o 
  -6   7   8      640.00      651.74     28.27 o 
  -4   7   8       16.19       11.48      5.75 o 
  -3   7   8       54.18       44.90     12.08 o 
  -2   7   8      509.55      562.82     15.95 o 
  -1   7   8      940.92      926.73     23.65 o 
   0   7   8       31.39       28.37      9.93 o 
   1   7   8      511.10      496.51     17.83 o 
   2   7   8      270.33      271.27     12.06 o 
   3   7   8        1.20        1.03      5.79 o 
   4   7   8      116.61       99.85     10.44 o 
   5   7   8       11.81        7.00      5.68 o 
   6   7   8      692.02      671.46     18.19 o 
   7   7   8      161.04      170.16     12.90 o 
   8   7   8       28.45       21.40      8.30 o 
  -9   8   8      135.39      166.40     18.78 o 
  -8   8   8      124.52      112.22     18.67 o 
  -7   8   8       37.04       21.48      8.26 o 
  -6   8   8      315.04      301.27     29.25 o 
  -5   8   8      956.00      946.27     28.65 o 
  -4   8   8       56.94       44.42     13.10 o 
  -3   8   8      629.85      660.83     20.53 o 
  -2   8   8      534.33      288.47     31.55 o 
  -1   8   8        1.60       -0.52      4.99 o 
   0   8   8      672.08      650.78     19.07 o 
   1   8   8       25.49       33.55      6.90 o 
   2   8   8      128.22      113.02      8.51 o 
   3   8   8       83.59       93.10     12.46 o 
   4   8   8     1031.88      993.54     25.73 o 
   5   8   8      244.34      215.99     11.76 o 
   6   8   8      324.14      326.68     14.63 o 
   7   8   8       15.50       10.77      8.66 o 
   8   8   8        4.12       18.19      9.01 o 
  -9   9   8      137.74       99.90     17.32 o 
  -8   9   8        1.64        0.43      9.54 o 
  -7   9   8       97.53       65.14     11.97 o 
  -6   9   8      489.56      465.74     19.90 o 
  -5   9   8      118.90      137.51     45.25 o 
  -4   9   8      224.39      223.38     12.42 o 
  -3   9   8      919.74      855.83     24.64 o 
  -2   9   8      246.30      229.63     23.28 o 
  -1   9   8      151.14      142.92     10.24 o 
   0   9   8       10.50       12.67      8.76 o 
   1   9   8      356.76      353.61     17.32 o 
   2   9   8      171.37      166.95     10.36 o 
   3   9   8       27.08       12.24      7.30 o 
   4   9   8      172.39      180.32     14.03 o 
   5   9   8        0.81       -7.23      7.23 o 
   6   9   8       17.47       13.10      8.00 o 
   7   9   8        0.02       -0.85      7.88 o 
  -8  10   8      123.44      121.85     18.93 o 
  -7  10   8        7.21        3.02      9.21 o 
  -6  10   8      162.99      172.58     26.43 o 
  -5  10   8        7.44        8.87     12.41 o 
  -4  10   8       17.86       23.31     11.18 o 
  -3  10   8        2.08       -0.71      6.93 o 
  -2  10   8       35.00       43.63      8.87 o 
  -1  10   8      695.26      624.68     27.03 o 
   0  10   8        5.46        9.29     10.73 o 
   1  10   8      947.25      879.09     32.03 o 
   2  10   8       41.09       28.44      9.01 o 
   3  10   8      356.70      358.45     33.65 o 
   4  10   8       61.61       69.53     11.20 o 
   5  10   8       96.62       96.31     11.05 o 
   6  10   8       90.79       68.30     12.05 o 
   7  10   8      106.33      105.12     12.74 o 
  -7  11   8        0.74       -2.59     10.95 o 
  -6  11   8        1.36        9.29     15.63 o 
  -4  11   8      445.33      364.62     28.11 o 
  -3  11   8      117.69      106.78     13.03 o 
  -2  11   8       72.51      122.60     30.72 o 
  -1  11   8      117.62       99.67     20.42 o 
   0  11   8       29.85       24.46     10.57 o 
   1  11   8        2.82        4.68     19.31 o 
   2  11   8      115.71      112.21     12.97 o 
   3  11   8       80.86       64.68     11.67 o 
   4  11   8      129.56      108.29     19.95 o 
   5  11   8        4.22        6.80     10.07 o 
   6  11   8      325.29      324.57     24.57 o 
  -6  12   8       27.62       41.86     20.56 o 
  -5  12   8       19.48        4.49     17.85 o 
  -4  12   8       61.66       79.61     29.61 o 
  -3  12   8      357.82      326.90     26.13 o 
  -2  12   8       27.30       44.29     11.88 o 
  -1  12   8       44.12       56.44     11.48 o 
   0  12   8      497.30      445.47     20.10 o 
   1  12   8       54.50       73.87     24.42 o 
   2  12   8      217.98      205.46     19.15 o 
   3  12   8       22.56       23.54     11.31 o 
   4  12   8       67.00       79.56     15.66 o 
   5  12   8      115.97      102.37     15.06 o 
  -5  13   8       23.95       -0.16      9.01 o 
  -4  13   8      762.04      754.62     54.40 o 
  -3  13   8       41.74       63.97     22.57 o 
  -2  13   8        1.95       18.69     22.03 o 
  -1  13   8       13.79       38.75     20.84 o 
   0  13   8      150.26      150.46     26.39 o 
   1  13   8       69.46       97.06     27.72 o 
   2  13   8        5.61       -7.14     10.95 o 
   3  13   8        5.25        5.21     11.44 o 
   4  13   8        8.76        9.93     13.77 o 
  -4  14   8        3.70      296.89    178.82 o 
  -3  14   8       58.52       68.57     19.83 o 
  -2  14   8        2.86       35.63     34.94 o 
  -1  14   8       68.46       86.24     23.91 o 
   0  14   8      138.10      178.36     29.39 o 
   1  14   8      602.05      633.25     50.48 o 
   2  14   8      388.27      429.28     45.26 o 
 -11   1   9      121.28      105.05     23.31 o 
 -10   1   9        1.35       -1.77     15.50 o 
  -9   1   9       35.65       18.06     12.67 o 
  -8   1   9      392.03      347.82     25.56 o 
  -7   1   9       24.07       13.63      4.06 o 
  -6   1   9      393.95      375.11     13.41 o 
  -5   1   9      421.55      450.88     11.61 o 
  -4   1   9       11.30       11.79      2.39 o 
  -3   1   9       87.39       85.09      4.85 o 
  -2   1   9     1618.67     1668.47     32.18 o 
  -1   1   9       15.06       11.26      2.98 o 
   0   1   9      124.66      136.36      6.07 o 
   1   1   9       84.03       82.62      3.39 o 
   2   1   9      964.38     1053.69     13.90 o 
   3   1   9       66.17       71.06      4.18 o 
   4   1   9      120.90      148.70      6.26 o 
   5   1   9      134.26      147.24      6.49 o 
   6   1   9        1.04       -2.70      4.48 o 
   7   1   9       52.19       43.51      7.68 o 
   8   1   9        0.00        1.34      8.65 o 
   9   1   9       32.65       27.93     11.27 o 
 -11   2   9        2.71       -9.89     14.53 o 
 -10   2   9        0.49       10.85     18.68 o 
  -9   2   9        0.97       -6.75     10.32 o 
  -8   2   9      230.93      244.94     19.05 o 
  -7   2   9        5.63        3.86      5.34 o 
  -6   2   9       10.56        7.33      7.19 o 
  -5   2   9      531.33      579.93     20.24 o 
  -4   2   9      116.19      111.91     12.65 o 
  -3   2   9     1051.99     1071.38     20.02 o 
  -2   2   9      130.32      150.37      9.78 o 
  -1   2   9      782.11      745.01     17.77 o 
   0   2   9      361.52      360.16     14.42 o 
   1   2   9     1282.27     1205.29     20.24 o 
   2   2   9      696.29      655.06     11.37 o 
   3   2   9       13.18       12.43      3.11 o 
   4   2   9       21.03       21.10      4.42 o 
   5   2   9      137.38      158.23      8.50 o 
   6   2   9       34.75       36.04      5.81 o 
   7   2   9      598.68      596.41     18.02 o 
   8   2   9      172.64      173.72     13.17 o 
   9   2   9      699.07      684.90     30.65 o 
 -11   3   9       17.89       16.37     17.72 o 
 -10   3   9      152.44      120.58     24.91 o 
  -9   3   9       59.61       48.50     19.72 o 
  -8   3   9      104.02      125.48     15.31 o 
  -7   3   9      191.46      181.33     13.34 o 
  -6   3   9      389.50      428.31     15.37 o 
  -5   3   9        8.12       12.49      3.14 o 
  -4   3   9      373.97      333.36     13.05 o 
  -3   3   9      799.05      781.33     16.10 o 
  -2   3   9       41.88       93.40     26.97 o 
  -1   3   9     3524.73     3244.70    187.75 o 
   0   3   9       66.15       62.80      6.80 o 
   1   3   9     1976.08     1857.65     32.15 o 
   2   3   9     1038.07     1107.34     16.65 o 
   3   3   9      156.54      163.83      6.85 o 
   4   3   9     1057.95     1069.46     22.43 o 
   5   3   9      181.23      165.91      9.25 o 
   6   3   9       14.17       14.07      5.26 o 
   7   3   9      263.76      255.55     12.60 o 
   8   3   9       19.53       18.03      7.46 o 
   9   3   9      578.23      563.56     24.25 o 
 -10   4   9       98.25       76.46     18.23 o 
  -9   4   9      104.02       96.33     16.43 o 
  -8   4   9      906.56      889.52     26.78 o 
  -7   4   9     1875.85     1836.85     34.77 o 
  -6   4   9        2.35        4.23      5.42 o 
  -5   4   9       58.58       64.00      5.48 o 
  -4   4   9       77.19       78.27      7.67 o 
  -3   4   9       65.14      102.43      6.46 o 
  -2   4   9     5334.23     5239.27     76.18 o 
  -1   4   9      876.81      755.26     37.19 o 
   0   4   9     2187.65     2144.77     55.08 o 
   1   4   9     2073.53     1874.15     53.53 o 
   2   4   9     1325.10     1334.56     36.98 o 
   3   4   9      187.76      177.50      7.05 o 
   4   4   9       82.26       77.51      6.81 o 
   5   4   9      982.20     1020.38     29.27 o 
   6   4   9      321.07      305.38     12.39 o 
   7   4   9     1052.04     1031.14     22.93 o 
   8   4   9       81.85       85.04      9.98 o 
   9   4   9        4.16       -2.35      8.61 o 
 -10   5   9       52.28       88.70     16.23 o 
  -9   5   9      161.99      170.91     16.35 o 
  -8   5   9        2.95        3.16      7.36 o 
  -7   5   9      154.44      151.51     17.14 o 
  -6   5   9     1409.90     1391.84     23.86 o 
  -5   5   9      930.44      850.01     37.23 o 
  -4   5   9        7.62        3.68      6.26 o 
  -3   5   9      106.85      112.53      6.42 o 
  -2   5   9      250.23      216.14     14.03 o 
  -1   5   9     1472.24     1392.47     33.05 o 
   0   5   9      142.99      134.76     12.42 o 
   1   5   9     1182.06     1062.59     27.63 o 
   2   5   9      112.36      129.44      8.35 o 
   3   5   9      492.10      457.50     13.31 o 
   4   5   9        6.39        7.24      4.67 o 
   5   5   9       38.34       32.60      6.51 o 
   6   5   9     1264.21     1206.86     25.30 o 
   7   5   9      178.50      154.98     10.34 o 
   8   5   9      215.07      205.43     13.11 o 
   9   5   9        4.45       -8.10     10.28 o 
 -10   6   9      893.92      858.29     38.07 o 
  -9   6   9      418.47      484.51     23.82 o 
  -8   6   9     2388.11     2278.37     86.22 o 
  -7   6   9        6.73        2.21      6.98 o 
  -6   6   9      572.86      573.51     19.18 o 
  -5   6   9      904.87      811.82     48.68 o 
  -4   6   9      476.83      421.09     19.79 o 
  -3   6   9       10.02        6.69      4.19 o 
  -2   6   9      389.13      360.55     23.65 o 
  -1   6   9      223.69      210.10     12.97 o 
   0   6   9        6.11       10.25      6.29 o 
   1   6   9      705.06      685.27     31.83 o 
   2   6   9      117.85      102.11     10.46 o 
   3   6   9      329.69      314.79     13.49 o 
   4   6   9      406.61      415.23     18.35 o 
   5   6   9      346.40      342.76     17.13 o 
   6   6   9     1038.69     1032.03     25.12 o 
   7   6   9      181.83      202.90     11.74 o 
   8   6   9        0.16        1.46      7.89 o 
  -9   7   9      712.05      709.01     29.12 o 
  -8   7   9        0.25       29.18     12.11 o 
  -7   7   9      469.26      471.12     18.90 o 
  -6   7   9      224.24      226.59     31.86 o 
  -5   7   9        0.73        0.04     17.66 o 
  -4   7   9      279.02      273.60     14.08 o 
  -3   7   9      332.85      289.88     27.53 o 
  -2   7   9       80.41       43.34     12.27 o 
  -1   7   9     1622.61     1624.09     65.42 o 
   0   7   9       15.50        6.74      6.50 o 
   1   7   9      482.08      475.66     19.76 o 
   2   7   9        0.01       -1.91      4.31 o 
   3   7   9       48.35       53.74      5.92 o 
   4   7   9      453.26      479.91     15.88 o 
   5   7   9      334.31      314.07     13.66 o 
   6   7   9      377.51      384.98     15.64 o 
   7   7   9      425.81      431.34     19.01 o 
   8   7   9        0.35        1.20      8.01 o 
  -9   8   9      118.98      100.94     14.90 o 
  -8   8   9       12.02       13.17     10.26 o 
  -7   8   9      139.98      128.99     17.99 o 
  -5   8   9       20.51       12.31     38.62 o 
  -4   8   9      133.02      126.25     13.64 o 
  -3   8   9     1072.70     1019.86     33.73 o 
  -2   8   9       89.04       91.79      8.62 o 
  -1   8   9      425.68      420.52     31.98 o 
   0   8   9        3.37       -0.62      7.80 o 
   1   8   9      780.92      760.66     32.24 o 
   2   8   9     1272.13     1205.92     27.35 o 
   3   8   9      102.06      102.91     14.68 o 
   4   8   9       16.39       16.76      7.58 o 
   5   8   9       66.45       52.78      8.20 o 
   6   8   9      181.62      177.10     12.16 o 
   7   8   9      132.75      106.04     12.18 o 
   8   8   9      123.01      131.80     13.88 o 
  -9   9   9        1.06       -3.03     18.30 o 
  -8   9   9        5.52        9.63     10.52 o 
  -7   9   9       10.26        3.49      8.93 o 
  -6   9   9      156.67      162.00     50.68 o 
  -5   9   9       39.59       31.72     10.84 o 
  -4   9   9      187.86      152.56     12.88 o 
  -3   9   9      396.83      402.94     17.36 o 
  -2   9   9     1287.68     1223.26     29.52 o 
  -1   9   9      354.12      317.52     14.13 o 
   0   9   9       14.90        0.50      8.38 o 
   1   9   9       23.95       12.24      8.10 o 
   2   9   9      122.17      120.34      9.33 o 
   3   9   9       85.22       58.70     11.35 o 
   4   9   9      107.85       96.34     11.64 o 
   5   9   9        8.13       -1.81      6.72 o 
   6   9   9       80.20       74.73     10.89 o 
   7   9   9        0.00        4.02      9.09 o 
  -8  10   9      481.14      364.34     38.54 o 
  -7  10   9       14.75       18.57     10.46 o 
  -6  10   9       27.63       18.53     29.30 o 
  -5  10   9      247.10      255.37     24.73 o 
  -4  10   9      980.34      893.11     24.09 o 
  -3  10   9      236.86      231.48     16.33 o 
  -2  10   9        1.95        6.51      8.00 o 
  -1  10   9      452.13      380.34     17.82 o 
   0  10   9      466.60      374.32     21.00 o 
   1  10   9      835.38      718.39     21.89 o 
   2  10   9       22.69        9.71      7.70 o 
   3  10   9      174.46      157.40     14.26 o 
   4  10   9       10.31       10.54      8.88 o 
   5  10   9       52.97       39.06     10.47 o 
   6  10   9        0.84        5.21      8.63 o 
  -7  11   9       66.92       40.96     14.87 o 
  -6  11   9        0.90       13.85     27.39 o 
  -5  11   9       29.14       31.18     11.92 o 
  -4  11   9       38.43       28.87     12.43 o 
  -3  11   9      380.36      368.86     27.20 o 
  -2  11   9      286.65      290.21     18.02 o 
  -1  11   9      597.85      560.29     41.79 o 
   0  11   9        7.61       -2.08     10.05 o 
   1  11   9       47.22       38.28     11.62 o 
   2  11   9       38.21       19.90     10.19 o 
   3  11   9       13.42       11.09     10.51 o 
   4  11   9       39.14       42.87     11.03 o 
   5  11   9      106.94      134.50     15.82 o 
   6  11   9        2.96        2.77      9.16 o 
  -6  12   9      223.06      175.21     17.63 o 
  -5  12   9        6.91        4.90     21.20 o 
  -4  12   9        4.12        8.23     12.87 o 
  -3  12   9       33.60       38.35     23.43 o 
  -2  12   9       21.59       40.21     15.86 o 
  -1  12   9      147.70      155.63     18.30 o 
   0  12   9       26.90       33.42     18.04 o 
   1  12   9      137.55      172.13     33.68 o 
   2  12   9       44.51       20.32     13.30 o 
   3  12   9        2.43        1.96     10.02 o 
   4  12   9       39.80       24.22     13.26 o 
   5  12   9       59.40       65.94     13.86 o 
  -5  13   9        2.29       -2.08     17.56 o 
  -4  13   9        7.44       13.46     47.51 o 
  -3  13   9       96.36      114.12     25.89 o 
  -2  13   9       57.77      109.61     25.05 o 
  -1  13   9       28.86       37.58     18.63 o 
   0  13   9       38.47       54.48     20.80 o 
   1  13   9      125.80      110.39     38.43 o 
   2  13   9      217.85      202.56     24.55 o 
   3  13   9       51.00       48.10     15.35 o 
  -3  14   9        0.04       30.69     35.04 o 
  -2  14   9      222.71      245.03     25.92 o 
  -1  14   9      665.73      691.66     47.19 o 
   0  14   9       16.04       22.15     19.89 o 
   1  14   9      265.68      235.61     37.75 o 
   2  14   9       99.07      122.90     23.84 o 
 -11   0  10     1344.97     1359.84     94.64 o 
 -10   0  10      895.22      750.54     52.12 o 
  -9   0  10     1936.13     1823.08     85.39 o 
  -8   0  10       25.62        0.28     14.37 o 
  -7   0  10      375.98      411.10     32.07 o 
  -6   0  10       10.38       14.16      4.98 o 
  -5   0  10     1822.66     1773.04     37.74 o 
  -4   0  10      155.03      102.60      8.36 o 
  -3   0  10      125.13      150.39      7.61 o 
  -1   0  10     1611.28     1815.61     50.29 o 
   0   0  10      194.36      172.06      6.73 o 
   1   0  10      719.88      812.26     16.17 o 
   2   0  10      784.84      746.33     17.15 o 
   3   0  10        4.62        9.06      3.90 o 
   4   0  10     1095.72     1150.59     25.59 o 
   5   0  10     1118.79     1114.51     29.84 o 
   6   0  10     1367.44     1413.00     55.63 o 
   7   0  10      244.17      230.65     18.67 o 
   8   0  10      275.60      260.25     28.27 o 
   9   0  10      177.52      213.01     29.42 o 
 -11   1  10        0.01       15.93     19.57 o 
 -10   1  10       79.72      105.11     26.11 o 
  -9   1  10        1.16       -2.96     10.84 o 
  -8   1  10      782.05      764.45     33.75 o 
  -7   1  10        1.20       -0.41      3.73 o 
  -6   1  10       20.68       32.64      3.45 o 
  -5   1  10     1568.86     1581.11     25.23 o 
  -4   1  10      124.66      132.69      5.66 o 
  -3   1  10     1332.38     1370.80     25.50 o 
  -2   1  10     3286.54     3166.94     56.82 o 
  -1   1  10       16.84       14.17      3.42 o 
   0   1  10       50.51       55.54      4.90 o 
   1   1  10        0.03       -1.97      1.97 o 
   2   1  10        0.01       -1.88      1.93 o 
   3   1  10     1081.14      998.28     15.63 o 
   4   1  10     1507.59     1512.46     23.02 o 
   5   1  10       77.11       91.99      7.04 o 
   6   1  10        6.12        2.38      5.45 o 
   7   1  10      404.90      431.18     17.38 o 
   8   1  10       12.00        4.15     10.15 o 
   9   1  10      111.40      115.38     17.56 o 
 -11   2  10        0.30        5.70     16.04 o 
 -10   2  10      650.19      712.76     44.46 o 
  -9   2  10        0.08       -8.46     10.65 o 
  -8   2  10        0.65        4.39     10.22 o 
  -7   2  10     1416.19     1338.49     30.34 o 
  -6   2  10      110.82      116.08      6.88 o 
  -5   2  10       92.64      106.78      8.32 o 
  -4   2  10      407.50      431.32      8.76 o 
  -3   2  10     4386.09     4428.86    103.88 o 
  -1   2  10     2261.98     2368.61     40.08 o 
   0   2  10     1293.05     1366.80     27.68 o 
   1   2  10      727.04      732.10     11.11 o 
   2   2  10      254.10      257.68      6.58 o 
   3   2  10       98.10       96.60      6.03 o 
   4   2  10       47.38       52.74      5.57 o 
   5   2  10        0.00       -1.98      4.39 o 
   6   2  10      728.48      746.40     19.98 o 
   7   2  10       10.47       12.74      6.40 o 
   8   2  10      304.22      299.53     16.30 o 
   9   2  10       11.41        2.43     12.75 o 
 -10   3  10      361.19      345.50     29.65 o 
  -9   3  10       31.13       26.86     17.25 o 
  -8   3  10      273.23      333.11     26.51 o 
  -7   3  10     1314.78     1297.83     46.11 o 
  -6   3  10       22.27       25.22      5.15 o 
  -5   3  10      702.41      704.02     26.67 o 
  -4   3  10      217.84      230.29     11.92 o 
  -3   3  10      141.07      148.88      6.72 o 
  -2   3  10     9571.83     9621.18    211.12 o 
  -1   3  10     1943.92     1885.02     66.95 o 
   0   3  10      343.88      325.98     13.40 o 
   1   3  10     1865.00     1749.53     31.89 o 
   2   3  10      943.14      889.42     16.61 o 
   3   3  10     1083.25     1044.63     20.65 o 
   4   3  10      333.62      321.80     11.73 o 
   5   3  10       45.39       54.74      6.76 o 
   6   3  10      189.31      181.32     14.04 o 
   7   3  10        0.13       -5.59      5.59 o 
   8   3  10       68.04       67.34      9.50 o 
   9   3  10       36.20       30.17     10.66 o 
 -10   4  10       47.33       39.84     16.81 o 
  -9   4  10       51.71       39.17     16.56 o 
  -8   4  10      124.06      146.88     11.88 o 
  -7   4  10        1.48       -3.18      4.91 o 
  -6   4  10       98.11       95.84     17.90 o 
  -5   4  10       39.22       27.45      4.27 o 
  -4   4  10      155.49      121.82     10.15 o 
  -3   4  10      103.30      109.57      6.59 o 
  -2   4  10      377.82      397.02     16.22 o 
  -1   4  10     1238.58     1217.63     38.56 o 
   0   4  10     4108.82     3874.46    108.34 o 
   1   4  10     1112.70     1015.85     20.83 o 
   2   4  10        3.64        0.23      3.21 o 
   3   4  10      874.24      872.32     25.28 o 
   4   4  10      268.51      269.80     11.25 o 
   5   4  10     1036.71     1035.86     23.71 o 
   6   4  10     2135.51     2118.44     41.25 o 
   7   4  10       85.75       91.65      9.18 o 
   8   4  10       64.00       69.38     10.43 o 
   9   4  10      111.29      120.33     13.66 o 
 -10   5  10      723.56      760.18     31.63 o 
  -9   5  10      655.76      610.91     26.60 o 
  -8   5  10       54.58       47.91     12.88 o 
  -7   5  10      927.41      883.65     25.28 o 
  -6   5  10     2284.01     2262.26     52.62 o 
  -5   5  10      113.18      140.59      9.38 o 
  -4   5  10     1025.58      981.42     37.21 o 
  -3   5  10      478.85      458.78     12.25 o 
  -2   5  10       26.76       16.09      6.43 o 
  -1   5  10       70.90       68.56      7.30 o 
   0   5  10       42.95       36.11      8.62 o 
   1   5  10        0.01       -5.47      6.22 o 
   2   5  10      245.73      202.33     12.24 o 
   3   5  10        3.14        6.73      3.83 o 
   4   5  10      591.28      576.67     16.64 o 
   5   5  10        3.18       -2.93      5.41 o 
   6   5  10      149.58      152.66     10.75 o 
   7   5  10      660.53      683.28     32.99 o 
   8   5  10      418.20      396.20     17.70 o 
 -10   6  10       98.31      104.97     18.22 o 
  -9   6  10        9.01        4.72      9.99 o 
  -8   6  10       65.41       67.12     12.92 o 
  -7   6  10      134.60      127.56     12.19 o 
  -6   6  10      648.46      634.56     34.59 o 
  -5   6  10        4.06       45.19     53.83 o 
  -4   6  10     1141.16     1040.33     32.57 o 
  -3   6  10      174.96      169.28     10.23 o 
  -2   6  10       37.70       27.67      7.80 o 
  -1   6  10        1.13       -2.21      5.07 o 
   0   6  10     2067.49     2047.24     52.50 o 
   1   6  10        3.16       -5.22      7.54 o 
   2   6  10       10.13       20.81     12.51 o 
   3   6  10       25.51       24.22      4.83 o 
   4   6  10        2.24       16.47      5.91 o 
   5   6  10      147.13      133.40      9.98 o 
   6   6  10      178.51      166.98     11.41 o 
   7   6  10      347.52      328.52     17.33 o 
   8   6  10       11.10        5.55      9.75 o 
  -9   7  10       26.36       15.69     11.12 o 
  -8   7  10     1118.88     1113.84     30.49 o 
  -7   7  10        8.81       20.20      8.07 o 
  -6   7  10      611.98      603.37     33.21 o 
  -5   7  10       12.53        0.83     18.32 o 
  -4   7  10       23.87        5.08      8.04 o 
  -3   7  10       38.44       37.44     10.32 o 
  -2   7  10      832.95      764.53     42.55 o 
  -1   7  10       19.62       17.94      7.58 o 
   0   7  10       55.32       45.02      9.35 o 
   1   7  10       94.56       93.56     10.60 o 
   2   7  10     1328.09     1265.78     33.03 o 
   3   7  10        9.64        4.98      6.25 o 
   4   7  10      520.85      535.61     17.61 o 
   5   7  10      220.19      207.50     11.90 o 
   6   7  10      365.20      385.81     16.10 o 
   7   7  10      179.50      172.74     14.76 o 
   8   7  10        0.70        2.55      8.50 o 
  -9   8  10       46.27       47.68     12.66 o 
  -8   8  10      230.01      217.22     15.49 o 
  -7   8  10       28.11       11.75      8.85 o 
  -6   8  10      160.40      151.27     18.84 o 
  -5   8  10        0.00        8.42     32.78 o 
  -4   8  10      900.82      903.08     26.74 o 
  -3   8  10       33.36       28.65     10.12 o 
  -2   8  10      316.91      301.74     19.68 o 
  -1   8  10      120.69      135.38     13.73 o 
   0   8  10       92.51      107.83     12.64 o 
   1   8  10      813.03      807.71     28.75 o 
   2   8  10      329.25      289.79     22.74 o 
   3   8  10        0.06        0.29      5.05 o 
   4   8  10        2.08       -1.52      5.71 o 
   5   8  10      301.01      296.93     18.06 o 
   6   8  10       29.33       25.14      8.22 o 
   7   8  10      324.75      271.44     16.81 o 
  -8   9  10      122.71      107.03     14.82 o 
  -7   9  10      485.01      446.43     29.89 o 
  -6   9  10        1.31       18.31     54.80 o 
  -5   9  10      649.52      638.76     23.97 o 
  -4   9  10      439.76      215.02     72.79 o 
  -3   9  10      158.87      132.11     16.99 o 
  -2   9  10       96.60       79.95     10.87 o 
  -1   9  10      116.70      114.52     14.03 o 
   0   9  10        0.75       -7.87      7.87 o 
   1   9  10      854.19      740.19     28.81 o 
   2   9  10       81.43       59.48      9.77 o 
   3   9  10        0.69       -7.33      7.54 o 
   4   9  10      112.33      117.91     12.67 o 
   5   9  10       39.37       45.85      8.26 o 
   6   9  10        2.76        2.83      7.77 o 
   7   9  10      153.04      146.34     14.33 o 
  -8  10  10        5.16        6.57     10.94 o 
  -7  10  10      202.98      173.72     31.20 o 
  -6  10  10        6.28       12.28     35.19 o 
  -5  10  10        1.97       22.46     25.70 o 
  -4  10  10      199.11      203.51     30.65 o 
  -3  10  10      234.70      224.27     16.69 o 
  -2  10  10       26.39       25.58     17.20 o 
  -1  10  10      782.78      681.37     32.16 o 
   0  10  10       47.82       25.92     11.11 o 
   1  10  10      505.45      425.27     23.30 o 
   2  10  10      264.49      303.56     24.11 o 
   3  10  10        5.10       10.86     10.56 o 
   4  10  10        2.25        8.37      9.32 o 
   5  10  10        1.24        0.98      7.43 o 
   6  10  10        5.49       -0.22      8.68 o 
  -7  11  10       30.46       20.23     17.01 o 
  -6  11  10      268.23      298.12     67.50 o 
  -5  11  10       14.90       15.56     19.60 o 
  -4  11  10       23.73       17.17      9.08 o 
  -3  11  10       24.24       22.75     23.03 o 
  -2  11  10       15.37       40.58     26.85 o 
  -1  11  10        4.41       15.23     15.29 o 
   0  11  10       31.45       21.45     11.54 o 
   1  11  10        6.97       14.16     11.55 o 
   2  11  10      517.95      504.92     35.36 o 
   3  11  10       58.61       60.67     14.79 o 
   4  11  10       88.25       84.63     13.26 o 
   5  11  10        4.09       -3.46     11.21 o 
  -6  12  10      823.90      908.60    117.05 o 
  -5  12  10        1.58       20.17     28.85 o 
  -4  12  10        1.68       11.17     20.69 o 
  -3  12  10        2.59       12.87     25.93 o 
  -2  12  10      448.38      373.29     26.03 o 
  -1  12  10       40.47       56.67     15.51 o 
   0  12  10      288.07      244.41     20.95 o 
   1  12  10       13.18       -0.78     18.49 o 
   2  12  10       56.22       15.27     14.36 o 
   3  12  10        1.02       -2.74     10.49 o 
   4  12  10        4.64       12.26     13.10 o 
  -4  13  10       64.22       84.93     53.60 o 
  -3  13  10        6.27       34.50     45.66 o 
  -2  13  10      125.09      118.60     25.54 o 
  -1  13  10      187.95      169.32     27.39 o 
   0  13  10        0.21        5.54     16.92 o 
   1  13  10       37.53       21.78     15.23 o 
   2  13  10        0.25        0.76     14.85 o 
   3  13  10       14.62       11.72     14.99 o 
  -2  14  10      500.83      523.04     42.90 o 
  -1  14  10      111.84      108.18     26.54 o 
   0  14  10       72.33       99.08     25.02 o 
 -10   1  11     1534.72     1401.22     67.43 o 
  -9   1  11      365.72      358.49     25.08 o 
  -8   1  11      259.96      333.80     22.62 o 
  -7   1  11       59.96       41.94      7.34 o 
  -6   1  11        3.86        2.90      3.13 o 
  -5   1  11      280.11      297.85     10.00 o 
  -4   1  11      669.13      726.57     23.33 o 
  -3   1  11        0.00       -3.90      4.73 o 
  -2   1  11       77.51      104.45      8.06 o 
  -1   1  11       61.04       60.69      8.17 o 
   0   1  11        0.32        2.78      2.34 o 
   1   1  11      362.65      391.03     13.36 o 
   2   1  11      202.38      198.17      6.00 o 
   3   1  11        1.26        1.29      2.74 o 
   4   1  11      257.85      266.00      8.32 o 
   5   1  11      653.38      621.64     15.62 o 
   6   1  11        3.23        2.75      6.17 o 
   7   1  11       36.12       53.28     16.70 o 
   8   1  11      103.45      111.76     13.70 o 
   9   1  11        2.56       -1.48     12.99 o 
 -10   2  11       88.93      102.71     21.42 o 
  -9   2  11        9.48       12.01     12.14 o 
  -8   2  11       27.68       25.94      6.14 o 
  -7   2  11       94.90      112.63      8.41 o 
  -6   2  11      269.65      299.13     15.59 o 
  -5   2  11      193.55      205.35     13.51 o 
  -4   2  11        1.16        0.87      4.25 o 
  -3   2  11        8.61        7.38      5.07 o 
  -1   2  11       62.32       82.65      5.84 o 
   0   2  11     1662.00     1679.03     26.67 o 
   1   2  11      510.73      536.16     10.67 o 
   2   2  11       16.46       12.61      2.86 o 
   3   2  11      318.08      370.86     10.86 o 
   4   2  11      128.20      124.81      7.53 o 
   5   2  11       46.57       39.42      7.21 o 
   6   2  11       59.42       55.68      7.80 o 
   7   2  11      142.32      155.01     12.13 o 
   8   2  11      125.11      122.63     15.75 o 
   9   2  11        7.68        9.52     14.21 o 
 -10   3  11        6.42      -12.07     14.72 o 
  -9   3  11      695.92      700.00     40.00 o 
  -8   3  11      155.92      189.49     17.48 o 
  -7   3  11      372.08      335.64     18.58 o 
  -6   3  11       51.12       65.13     18.93 o 
  -5   3  11      528.32      521.73     42.61 o 
  -4   3  11       49.62       42.29      8.02 o 
  -3   3  11      265.13      259.89     17.49 o 
  -2   3  11       11.77        8.23     11.69 o 
  -1   3  11      732.65      663.47     17.17 o 
   0   3  11        5.21        0.19      3.82 o 
   1   3  11      447.26      403.90     10.68 o 
   2   3  11      609.58      605.29     12.75 o 
   3   3  11        0.67        0.54      3.62 o 
   4   3  11        0.04       -2.40      4.51 o 
   5   3  11      627.27      584.45     17.05 o 
   6   3  11        8.02        6.42      6.12 o 
   7   3  11       72.55       72.80      9.26 o 
   8   3  11        4.88        1.53      7.87 o 
 -10   4  11        0.14       -3.85     14.39 o 
  -9   4  11      132.20       97.71     23.50 o 
  -8   4  11      629.22      613.17     35.07 o 
  -7   4  11       22.63       14.49      6.04 o 
  -6   4  11      974.09     1004.44     24.83 o 
  -5   4  11       18.37       14.12      5.26 o 
  -4   4  11      476.12      456.31     13.44 o 
  -3   4  11        4.58        9.40      3.23 o 
  -2   4  11      134.42      176.74     14.34 o 
  -1   4  11      647.45      588.83     28.74 o 
   0   4  11     2458.76     2565.90     57.19 o 
   1   4  11     1984.49     1889.97     39.14 o 
   2   4  11      700.34      677.37     16.09 o 
   3   4  11        0.04       -2.90      3.76 o 
   4   4  11     1300.40     1330.39     29.77 o 
   5   4  11      269.89      267.01     12.26 o 
   6   4  11        2.13       13.58      6.55 o 
   7   4  11       31.43       33.86      8.36 o 
   8   4  11      224.99      213.22     15.10 o 
 -10   5  11       43.88       40.81     17.56 o 
  -9   5  11       11.90       18.14     10.86 o 
  -8   5  11      255.00      245.83     17.10 o 
  -7   5  11        6.27       12.52      7.57 o 
  -6   5  11        4.35        5.62     11.92 o 
  -5   5  11      494.08      481.75     21.83 o 
  -4   5  11       41.29       25.26      5.48 o 
  -3   5  11      768.85      769.67     16.58 o 
  -2   5  11      178.10      211.55     13.17 o 
  -1   5  11        4.04       -2.03      6.98 o 
   0   5  11       40.90       40.79     11.92 o 
   1   5  11        0.92       -2.16      3.55 o 
   2   5  11      637.71      580.33     16.66 o 
   3   5  11      908.01      890.14     19.47 o 
   4   5  11      393.02      389.67     14.11 o 
   5   5  11      389.23      365.67     15.53 o 
   6   5  11        0.03       -5.40      5.87 o 
   7   5  11       62.03       50.01      8.65 o 
   8   5  11       68.47       76.74     11.51 o 
  -9   6  11       15.77        1.43     11.22 o 
  -8   6  11      448.53      444.10     19.53 o 
  -7   6  11       53.66       35.97      9.72 o 
  -6   6  11      113.10      130.43     19.42 o 
  -5   6  11     2647.01     2552.25     55.22 o 
  -4   6  11       32.62       22.32      6.30 o 
  -3   6  11      105.37      102.53      8.79 o 
  -2   6  11      300.11      286.56     15.35 o 
  -1   6  11      674.44      634.83     19.72 o 
   0   6  11       52.95       57.20      8.43 o 
   1   6  11      517.06      506.67     28.39 o 
   2   6  11     1143.52     1156.90     30.62 o 
   3   6  11     1013.63     1063.57     26.59 o 
   4   6  11     1813.07     1766.25     35.94 o 
   5   6  11      436.04      442.70     16.27 o 
   6   6  11      249.17      240.55     13.36 o 
   7   6  11      210.45      217.30     13.64 o 
   8   6  11       87.03      116.54     13.02 o 
  -9   7  11      243.22      187.90     17.77 o 
  -8   7  11      716.53      705.41     28.60 o 
  -7   7  11       63.67       51.35     12.11 o 
  -5   7  11       23.19        7.26     24.06 o 
  -4   7  11       45.57       35.81     11.90 o 
  -3   7  11       22.70       12.44     11.78 o 
  -2   7  11       56.79       54.36      9.92 o 
  -1   7  11       42.60       43.88      8.85 o 
   0   7  11        0.43        0.63      6.45 o 
   1   7  11      132.45      133.80     12.41 o 
   2   7  11        2.08        0.13     12.64 o 
   3   7  11     5359.15     5429.15    108.54 o 
   4   7  11      106.73      104.29      9.38 o 
   5   7  11       40.76       21.77      7.02 o 
   6   7  11       86.76       66.99      9.43 o 
   7   7  11       52.90       57.98      9.84 o 
  -9   8  11      501.95      492.23     34.51 o 
  -8   8  11       25.62       29.24      9.80 o 
  -7   8  11       43.09       22.57     12.50 o 
  -6   8  11      194.89      188.27     15.03 o 
  -5   8  11      716.35      734.77     42.37 o 
  -4   8  11      198.83      181.49     40.40 o 
  -3   8  11      703.14      718.91     23.03 o 
  -2   8  11      913.68      875.90     34.40 o 
  -1   8  11       70.85       65.91     13.20 o 
   0   8  11      122.15      113.06     13.28 o 
   1   8  11      466.48      494.27     22.49 o 
   2   8  11      634.47      643.72     43.71 o 
   3   8  11       16.88        7.27      7.49 o 
   4   8  11      869.48      829.45     22.56 o 
   5   8  11      669.62      737.30     22.68 o 
   6   8  11      358.45      349.41     16.31 o 
   7   8  11       97.97      105.11     12.99 o 
  -8   9  11       41.80       34.03     13.81 o 
  -7   9  11      330.98      313.20     36.42 o 
  -6   9  11      221.85      249.65     45.48 o 
  -5   9  11       31.67       35.33     16.18 o 
  -4   9  11      255.80      225.45     47.60 o 
  -3   9  11       22.00       10.97     10.47 o 
  -2   9  11      379.03      310.36     21.18 o 
  -1   9  11       18.30       14.80     10.02 o 
   0   9  11       35.98       26.65     10.28 o 
   1   9  11        0.32        0.56      8.47 o 
   2   9  11      308.24      260.72     16.18 o 
   3   9  11      667.49      613.60     26.95 o 
   4   9  11        3.72       -2.03      6.63 o 
   5   9  11        0.34       -6.41      6.41 o 
   6   9  11      140.16      115.39     12.84 o 
  -7  10  11       46.08       29.19     27.22 o 
  -6  10  11       23.98       19.52     43.15 o 
  -5  10  11      191.87      215.91     66.58 o 
  -4  10  11        0.43        7.15     12.35 o 
  -3  10  11      913.11      814.62     36.02 o 
  -2  10  11        5.74       30.74     53.08 o 
  -1  10  11      437.41      370.56     32.86 o 
   0  10  11      447.94      462.01     25.39 o 
   1  10  11       16.72        7.52      9.92 o 
   2  10  11       38.86       15.18     11.62 o 
   3  10  11        0.27       11.15     13.09 o 
   4  10  11        2.47        9.04      9.22 o 
   5  10  11       11.08       -5.22      7.68 o 
   6  10  11      153.38      141.22     14.51 o 
  -7  11  11       60.43       26.10     27.72 o 
  -6  11  11      549.40      513.71     24.47 o 
  -5  11  11       81.33       70.83     11.89 o 
  -4  11  11        2.25       15.76     20.33 o 
  -3  11  11       26.92       32.17     25.22 o 
  -2  11  11      126.51      125.61     17.65 o 
  -1  11  11       21.89       30.72     12.42 o 
   0  11  11      121.91      110.53     15.94 o 
   1  11  11       55.91       54.16     21.06 o 
   2  11  11       29.57       31.72     13.49 o 
   3  11  11       21.91       13.58     14.73 o 
   4  11  11       89.12       88.29     13.91 o 
   5  11  11       48.32       50.44     11.49 o 
  -5  12  11      371.31      446.15     94.61 o 
  -4  12  11        0.94       15.88     25.11 o 
  -3  12  11        0.72       18.62     26.58 o 
  -2  12  11       13.11       38.58     22.27 o 
  -1  12  11      104.37      103.42     16.69 o 
   0  12  11       40.83       28.56     18.81 o 
   1  12  11       84.26       98.71     26.26 o 
   2  12  11       89.05       84.27     18.73 o 
   3  12  11        5.18       10.11     14.12 o 
   4  12  11      316.56      369.30     40.48 o 
  -4  13  11      388.07      363.37     23.03 o 
  -3  13  11        3.23       42.85     28.85 o 
  -2  13  11       93.65       87.57     26.83 o 
  -1  13  11       24.60       33.44     21.97 o 
   0  13  11       34.72       48.93     20.89 o 
   1  13  11       68.46       48.89     17.82 o 
   2  13  11        4.22        8.07     14.70 o 
 -10   0  12      648.65      543.15     45.61 o 
  -9   0  12       47.27       69.87     21.42 o 
  -8   0  12     1386.78     1340.71     61.40 o 
  -7   0  12     1377.41     1349.33     35.55 o 
  -6   0  12      158.92      152.60     10.38 o 
  -5   0  12      232.79      221.78     11.99 o 
  -4   0  12     1297.96     1370.31     32.12 o 
  -2   0  12       47.69       30.39     11.79 o 
  -1   0  12        1.60       -3.79      3.79 o 
   0   0  12     2912.41     3039.12     69.64 o 
   1   0  12      304.33      262.35      9.01 o 
   2   0  12      309.39      301.86     10.84 o 
   3   0  12       90.74       98.31      7.60 o 
   4   0  12        0.41       -4.14      4.47 o 
   5   0  12        1.24       -3.08      5.45 o 
   6   0  12      650.07      636.32     24.42 o 
   7   0  12       14.23       15.50     18.43 o 
 -10   1  12      137.83      144.07     22.92 o 
  -9   1  12      123.63      118.87     17.94 o 
  -8   1  12     1563.24     1592.34     48.45 o 
  -7   1  12      108.08      114.84      8.33 o 
  -6   1  12       44.61       47.00      4.82 o 
  -5   1  12      334.50      350.52     11.45 o 
  -4   1  12      786.86      751.60     29.83 o 
  -3   1  12      320.10      305.22     11.21 o 
  -2   1  12       36.29       20.44      4.42 o 
  -1   1  12      116.21      118.97      6.42 o 
   0   1  12      410.43      405.74      9.32 o 
   1   1  12      650.56      648.86     11.93 o 
   2   1  12        5.69        5.89      3.09 o 
   3   1  12        5.52        2.93      3.46 o 
   4   1  12        9.50        3.78      3.80 o 
   5   1  12      103.21      121.92     10.51 o 
   6   1  12       35.00       23.51      7.50 o 
   7   1  12      612.75      607.77     27.40 o 
   8   1  12      316.30      335.66     23.40 o 
 -10   2  12        2.07       -7.43     14.86 o 
  -9   2  12      131.40      120.06     17.38 o 
  -8   2  12      206.26      211.12     19.27 o 
  -7   2  12      199.47      211.31     11.57 o 
  -6   2  12      196.68      219.55     14.81 o 
  -5   2  12      545.02      537.08     22.08 o 
  -4   2  12        0.01       -1.84      5.75 o 
  -3   2  12      736.83      758.43     19.33 o 
  -2   2  12       69.54       75.11     19.39 o 
  -1   2  12      366.58      353.01     15.94 o 
   0   2  12     4535.01     4297.99     60.74 o 
   1   2  12       39.77       45.39      3.91 o 
   2   2  12      205.72      199.12      6.34 o 
   3   2  12       58.78       54.69      5.66 o 
   4   2  12      186.05      165.94      8.61 o 
   5   2  12      209.00      217.85     11.60 o 
   6   2  12      343.90      345.34     15.80 o 
   7   2  12       60.24       58.12     10.15 o 
   8   2  12      114.37      114.67     19.10 o 
 -10   3  12      507.43      440.43     35.29 o 
  -9   3  12      143.72      166.95     24.10 o 
  -8   3  12     1532.03     1486.18     32.00 o 
  -7   3  12       89.29       94.40      8.14 o 
  -6   3  12        8.88        6.34      5.59 o 
  -5   3  12       77.56       65.73     10.39 o 
  -4   3  12       17.99       12.82      4.96 o 
  -3   3  12      906.83      876.24     44.14 o 
  -2   3  12        1.54       -3.14      3.46 o 
  -1   3  12      584.75      606.53     16.69 o 
   0   3  12      129.44      117.08      8.37 o 
   1   3  12      574.85      565.91     12.48 o 
   2   3  12      803.60      840.11     16.26 o 
   3   3  12       73.74       67.94      6.99 o 
   4   3  12       35.60       29.77      6.07 o 
   5   3  12        7.25        6.67      5.80 o 
   6   3  12       59.07       60.09      9.17 o 
   7   3  12       21.15        8.00      7.11 o 
   8   3  12      636.35      682.86     24.43 o 
 -10   4  12       17.09        1.24     21.72 o 
  -9   4  12        4.58        3.46     13.88 o 
  -8   4  12      172.46      203.16     22.80 o 
  -7   4  12      139.67      119.16     14.57 o 
  -6   4  12       29.40       20.77     15.30 o 
  -5   4  12     1107.14     1095.92     34.49 o 
  -4   4  12      182.75      187.58     12.14 o 
  -3   4  12     1217.23     1250.13     30.00 o 
  -2   4  12      417.34      375.55     31.08 o 
  -1   4  12       21.24       20.61      6.38 o 
   0   4  12      328.27      309.18     14.94 o 
   1   4  12      215.42      226.45     10.08 o 
   2   4  12     1085.37     1048.73     40.98 o 
   3   4  12      969.28      996.89     28.84 o 
   4   4  12        6.63        1.67      5.36 o 
   5   4  12        1.56       10.45      6.06 o 
   6   4  12      279.01      282.11     13.72 o 
   7   4  12        5.70        1.46      7.09 o 
   8   4  12       20.50       -0.05      8.49 o 
 -10   5  12        8.71        7.94     15.82 o 
  -9   5  12      503.77      461.95     35.37 o 
  -8   5  12        0.72       -3.92      7.86 o 
  -7   5  12      187.87      180.52     17.57 o 
  -6   5  12      246.86      261.52     15.79 o 
  -5   5  12       39.03       35.08      6.68 o 
  -4   5  12       94.24       88.31      7.47 o 
  -3   5  12      231.04      241.39     11.44 o 
  -2   5  12        2.01        8.33      6.44 o 
  -1   5  12       21.38        6.85     13.51 o 
   0   5  12        4.98        7.55      5.85 o 
   1   5  12      113.46       99.39      6.97 o 
   2   5  12       66.50       69.03      8.60 o 
   3   5  12      453.82      426.81     15.68 o 
   4   5  12      160.66      176.01     11.40 o 
   5   5  12      132.80      136.53     11.09 o 
   6   5  12       34.90       23.08      7.56 o 
   7   5  12      198.14      224.48     13.73 o 
   8   5  12       62.23       36.74     10.59 o 
  -9   6  12      274.33      276.33     29.04 o 
  -8   6  12      547.61      485.52     21.13 o 
  -7   6  12      106.70       92.93     22.35 o 
  -6   6  12       21.89       15.30     23.09 o 
  -5   6  12       48.40       32.84     10.25 o 
  -4   6  12      301.26      272.32     14.93 o 
  -3   6  12      243.55      219.74     17.79 o 
  -2   6  12       29.29       36.54      6.44 o 
  -1   6  12       43.43       57.05      7.99 o 
   0   6  12      308.27      256.09     21.01 o 
   1   6  12       37.16       37.19      8.16 o 
   2   6  12       36.94       30.39      7.49 o 
   3   6  12        5.51       11.74      6.52 o 
   4   6  12     2165.42     2139.11     44.00 o 
   5   6  12      106.53      101.97      9.76 o 
   6   6  12      294.62      247.93     15.88 o 
   7   6  12       27.84       23.07      8.60 o 
  -9   7  12       91.69       95.32     14.75 o 
  -8   7  12      318.16      314.05     17.13 o 
  -7   7  12        4.68        4.20     10.07 o 
  -6   7  12      201.13      223.50     55.22 o 
  -5   7  12        2.53       -5.51     17.27 o 
  -4   7  12     2069.00     1971.10     60.66 o 
  -3   7  12       69.38       53.65      8.06 o 
  -2   7  12     1383.33     1286.44     54.64 o 
  -1   7  12      480.40      452.71     19.46 o 
   0   7  12      179.78      159.50     14.20 o 
   1   7  12      113.35      119.95     12.33 o 
   2   7  12      474.78      466.17     23.08 o 
   3   7  12        0.83        7.67      6.91 o 
   4   7  12       93.08       77.16      9.75 o 
   5   7  12      240.50      233.48     13.33 o 
   6   7  12      143.21      148.35     12.10 o 
   7   7  12       64.31       51.21     10.62 o 
  -8   8  12        7.40        0.63      8.98 o 
  -7   8  12        1.39        1.00     14.26 o 
  -6   8  12      232.23      210.52     46.25 o 
  -5   8  12       25.83       58.81    120.81 o 
  -4   8  12      232.03      193.16     33.75 o 
  -3   8  12        1.03       -2.54     15.97 o 
  -2   8  12       57.73       67.77     12.24 o 
  -1   8  12     1093.20     1048.25     34.11 o 
   0   8  12     1004.52     1014.18     35.26 o 
   1   8  12      379.99      359.25     20.39 o 
   2   8  12      754.27      689.68     29.25 o 
   3   8  12       52.36       54.28      8.49 o 
   4   8  12      900.62      851.42     25.28 o 
   5   8  12       20.45       24.29      7.97 o 
   6   8  12       12.42        8.09      7.99 o 
  -8   9  12        8.22       -4.08     10.79 o 
  -7   9  12        0.28       -6.16     19.03 o 
  -6   9  12       53.41       38.00     40.25 o 
  -5   9  12      237.97      243.95     35.00 o 
  -4   9  12        9.44       10.04     15.10 o 
  -3   9  12       76.48       98.16     10.16 o 
  -2   9  12        4.39       14.62     15.69 o 
  -1   9  12       28.43       23.15     10.40 o 
   0   9  12       11.49       -0.38      9.48 o 
   1   9  12      833.59      785.34     37.68 o 
   2   9  12      103.70      101.87     14.39 o 
   3   9  12      509.63      469.73     30.52 o 
   4   9  12       92.86       66.23     10.35 o 
   5   9  12       93.56       90.09     10.62 o 
   6   9  12      198.15      193.54     15.57 o 
  -7  10  12       18.25       19.73     27.44 o 
  -6  10  12      105.95       79.82     48.69 o 
  -5  10  12        0.05        6.56     41.98 o 
  -4  10  12        3.74        5.81     12.28 o 
  -3  10  12      212.49      200.77     22.03 o 
  -2  10  12       54.88       59.19     29.51 o 
  -1  10  12        4.25        6.42     10.38 o 
   0  10  12       84.58       88.53     14.10 o 
   1  10  12       30.18       19.75     11.67 o 
   2  10  12       44.80       26.36     12.61 o 
   3  10  12       76.55       59.99     13.30 o 
   4  10  12       54.13       52.14     10.24 o 
   5  10  12        0.17       -2.68      7.99 o 
  -6  11  12      173.49      128.02     33.51 o 
  -5  11  12        8.45       28.99     70.31 o 
  -4  11  12        8.72       18.53     22.20 o 
  -3  11  12       85.19      107.41     22.30 o 
  -2  11  12      291.99      335.51     24.43 o 
  -1  11  12        8.86       -9.52     10.98 o 
   0  11  12        1.93       -3.89     11.00 o 
   1  11  12       45.21       44.71     21.43 o 
   2  11  12       11.95       10.94     12.46 o 
   3  11  12       10.25       19.60     14.81 o 
   4  11  12       97.45       75.23     14.63 o 
  -5  12  12       10.30      624.39    438.54 o 
  -4  12  12        0.03        8.29     49.00 o 
  -3  12  12       85.04       92.32     26.70 o 
  -2  12  12       16.30       27.26     15.31 o 
  -1  12  12        0.25       -4.79     12.32 o 
   0  12  12      121.02      115.99     23.37 o 
   1  12  12        1.83      -16.29     16.71 o 
   2  12  12        0.84        1.17     14.09 o 
   3  12  12       23.16        6.59     15.09 o 
  -3  13  12        0.82      212.69     78.15 o 
  -2  13  12       63.93       64.88     27.34 o 
  -1  13  12        0.00        4.84     17.92 o 
   0  13  12        3.88        6.78     17.09 o 
   1  13  12        0.00      -15.35     15.35 o 
 -10   1  13        1.71       -6.41     14.61 o 
  -9   1  13       49.55       36.74     13.24 o 
  -8   1  13      159.02      187.58     18.71 o 
  -7   1  13      365.30      351.43     14.10 o 
  -6   1  13       25.35       17.15      4.34 o 
  -5   1  13      602.24      577.12     22.17 o 
  -4   1  13      115.38      106.90     14.52 o 
  -3   1  13       22.43       13.41      8.56 o 
  -2   1  13      130.76      138.87      8.26 o 
  -1   1  13        0.72        0.70      3.41 o 
   0   1  13        6.49        6.89      2.89 o 
   1   1  13        5.20        6.78      3.24 o 
   2   1  13       63.37       48.20      4.66 o 
   3   1  13       18.40       19.26      4.19 o 
   4   1  13       97.62      112.38      7.14 o 
   5   1  13      326.45      360.03     13.74 o 
   6   1  13       38.94       38.67      7.68 o 
   7   1  13        0.07        5.17      9.78 o 
   8   1  13      409.01      451.15     27.55 o 
 -10   2  13       58.87       26.44     18.09 o 
  -9   2  13       43.95       49.81     14.95 o 
  -8   2  13      357.82      363.70     26.61 o 
  -7   2  13       66.81       62.36     10.36 o 
  -6   2  13      118.52      106.12      8.22 o 
  -5   2  13       30.16       34.24      7.52 o 
  -4   2  13      428.32      450.69     13.10 o 
  -3   2  13      360.82       80.56     43.93 o 
  -2   2  13      257.59      291.96     12.88 o 
  -1   2  13      688.10      720.28     17.70 o 
   0   2  13     1724.22     1669.52     31.12 o 
   1   2  13      314.87      319.79      8.54 o 
   2   2  13        1.32        0.13      3.18 o 
   3   2  13       60.38       63.10      6.21 o 
   4   2  13       96.28       94.56      7.63 o 
   5   2  13       66.94       64.58      8.20 o 
   6   2  13       75.43       66.48      9.62 o 
   7   2  13        0.61       -0.71      7.68 o 
   8   2  13      134.05      125.70     17.64 o 
 -10   3  13      129.02      104.76     22.24 o 
  -9   3  13       13.67       13.28     15.21 o 
  -8   3  13        0.43        8.09      5.87 o 
  -7   3  13      340.51      331.41     13.84 o 
  -6   3  13        2.46        5.15      5.66 o 
  -5   3  13      269.34      257.52     18.40 o 
  -4   3  13      305.08      297.83     12.40 o 
  -3   3  13      183.17      193.11     22.02 o 
  -2   3  13      501.54      474.84     25.98 o 
  -1   3  13      481.35      501.59     15.50 o 
   0   3  13      104.85      104.74      7.77 o 
   1   3  13       22.83       16.03      4.20 o 
   2   3  13      353.04      383.00     11.38 o 
   3   3  13      165.85      165.63      9.62 o 
   4   3  13      405.62      413.13     14.92 o 
   5   3  13       85.44       86.31     11.47 o 
   6   3  13      138.84      153.49     12.51 o 
   7   3  13       29.88       28.23      9.30 o 
   8   3  13       38.97       32.54     11.42 o 
 -10   4  13       39.81        8.14     18.31 o 
  -9   4  13       71.92       50.63     17.42 o 
  -8   4  13      405.59      379.72     21.20 o 
  -7   4  13      287.59      299.43     18.10 o 
  -6   4  13        1.12        5.65     13.12 o 
  -5   4  13      206.71      229.25     14.89 o 
  -4   4  13      627.68      604.04     25.29 o 
  -3   4  13      131.01      133.86      8.45 o 
  -2   4  13      168.46      162.20     11.95 o 
  -1   4  13     1305.16     1299.45     34.55 o 
   0   4  13      511.07      489.77     20.15 o 
   1   4  13      127.95      125.49     13.57 o 
   2   4  13      247.96      241.18     11.43 o 
   3   4  13      467.56      473.35     19.78 o 
   4   4  13      284.99      286.18     13.60 o 
   5   4  13       57.76       45.70      8.28 o 
   6   4  13       41.43       53.16     11.14 o 
   7   4  13       31.40       39.46      9.92 o 
   8   4  13        1.19       -4.25     21.75 o 
  -9   5  13      138.11      107.46     28.52 o 
  -8   5  13       94.23       95.38     19.71 o 
  -7   5  13        0.65       -3.88     15.19 o 
  -6   5  13     2199.22     2071.41     67.63 o 
  -5   5  13      142.27      126.02     17.71 o 
  -4   5  13      548.92      539.12     16.40 o 
  -3   5  13      277.37      253.28     23.53 o 
  -2   5  13      372.84      341.07     18.96 o 
  -1   5  13        5.06        8.92      6.91 o 
   0   5  13       21.18       10.90      8.36 o 
   1   5  13      253.44      242.56     11.77 o 
   2   5  13      331.35      328.45     13.15 o 
   3   5  13       89.07       93.99      9.26 o 
   4   5  13       70.07       73.40      9.19 o 
   5   5  13       12.07       12.64      7.29 o 
   6   5  13       71.89       57.55      9.63 o 
   7   5  13       44.59       28.54      9.94 o 
  -9   6  13        0.08       -8.86     13.65 o 
  -8   6  13       62.55       53.62     11.05 o 
  -7   6  13       51.67       68.27     19.44 o 
  -6   6  13      867.31      886.02     63.29 o 
  -5   6  13      471.30      480.56     17.24 o 
  -4   6  13     2778.59     2695.69     55.99 o 
  -3   6  13     3652.65     3630.24    108.01 o 
  -2   6  13      667.77      641.85     23.31 o 
  -1   6  13     1505.69     1498.40     37.35 o 
   0   6  13        7.63       -7.09      7.13 o 
   1   6  13     1444.85     1366.67     75.19 o 
   2   6  13      774.15      844.88     32.63 o 
   3   6  13     1286.26     1327.01     34.26 o 
   4   6  13      107.33       86.82      9.72 o 
   5   6  13        6.34       -0.31      6.74 o 
   6   6  13      139.26      134.56     12.62 o 
   7   6  13       10.06        3.65      8.37 o 
  -9   7  13       11.43        6.67     11.81 o 
  -8   7  13      139.05      145.32     13.27 o 
  -7   7  13      292.63      294.14     31.46 o 
  -6   7  13       70.62       86.37     36.15 o 
  -5   7  13      424.10      399.35     34.50 o 
  -4   7  13      131.55      125.75     10.68 o 
  -3   7  13     2501.93     2537.19     49.10 o 
  -2   7  13      959.42      914.21     32.61 o 
  -1   7  13        0.05       -3.96      6.57 o 
   0   7  13       13.91       10.47      8.51 o 
   1   7  13       46.28       12.89     16.27 o 
   2   7  13       62.65       58.36     10.34 o 
   3   7  13      164.15      133.90     11.33 o 
   4   7  13        7.11        0.77      6.86 o 
   5   7  13      647.10      711.73     26.36 o 
   6   7  13      241.50      211.97     15.17 o 
  -8   8  13      334.61      334.58     18.37 o 
  -7   8  13      358.00      379.65     50.32 o 
  -6   8  13       94.78      105.80     50.06 o 
  -5   8  13      117.26      132.71     69.02 o 
  -4   8  13       24.38       29.95     34.38 o 
  -3   8  13      107.33      100.77     13.01 o 
  -2   8  13     1613.24     1670.17     55.42 o 
  -1   8  13      231.13      198.40     18.18 o 
   0   8  13      857.62      923.73     34.18 o 
   1   8  13     1252.97     1196.05     41.20 o 
   2   8  13      266.16      296.47     16.32 o 
   3   8  13       85.94      100.42     10.97 o 
   4   8  13       60.69       57.01      9.61 o 
   5   8  13       70.30       59.91     10.48 o 
   6   8  13        2.09       -4.36      7.77 o 
  -7   9  13       27.45       38.14     34.27 o 
  -6   9  13       77.60       51.55     15.66 o 
  -5   9  13       57.07       46.48     27.90 o 
  -4   9  13      112.23       89.30     14.95 o 
  -3   9  13      362.96      350.28     15.68 o 
  -2   9  13       80.05       46.05     12.98 o 
  -1   9  13      126.18      139.24     15.62 o 
   0   9  13       13.40        3.02      9.96 o 
   1   9  13      126.58      155.06     16.74 o 
   2   9  13       23.81       15.79     10.09 o 
   3   9  13       21.93       16.46      9.88 o 
   4   9  13      227.49      226.94     15.15 o 
   5   9  13        0.17        5.22      8.53 o 
  -7  10  13      179.36      196.34     51.01 o 
  -6  10  13       29.54       43.74     25.36 o 
  -5  10  13       44.23       62.71     59.14 o 
  -4  10  13       63.37       78.74     23.22 o 
  -3  10  13       84.73       78.54     24.10 o 
  -2  10  13        2.66       -1.21     16.17 o 
  -1  10  13      688.78      623.82     28.25 o 
   0  10  13      110.55       71.63     14.18 o 
   1  10  13      191.75      172.67     18.50 o 
   2  10  13      583.09      611.57     45.77 o 
   3  10  13       16.13        9.85     14.58 o 
   4  10  13        1.11       -5.59      8.51 o 
   5  10  13       29.12       16.88     15.53 o 
  -6  11  13      301.86      352.82    121.65 o 
  -5  11  13       81.54      259.06    228.90 o 
  -4  11  13        4.82       31.22     44.67 o 
  -3  11  13       45.77       78.01     26.84 o 
  -2  11  13        0.11       12.43     15.61 o 
  -1  11  13        1.45       -9.93     11.47 o 
   0  11  13        9.60        4.00     11.46 o 
   1  11  13       20.49       -2.27     20.14 o 
   2  11  13       45.37       31.25     14.77 o 
   3  11  13       24.23       28.02     14.99 o 
   4  11  13       15.81       14.78     16.64 o 
  -4  12  13       63.57       58.18     40.53 o 
  -3  12  13        0.01       18.60     34.41 o 
  -2  12  13      111.46      102.73     24.89 o 
  -1  12  13      152.54      138.03     20.33 o 
   0  12  13       53.43       15.61     18.95 o 
   1  12  13       23.52       22.15     15.57 o 
   2  12  13       30.57       25.52     15.73 o 
  -1  13  13      136.10      147.76     30.24 o 
 -10   0  14       32.31       25.18     21.05 o 
  -9   0  14      616.31      563.17     44.27 o 
  -8   0  14       52.01       36.87     18.17 o 
  -7   0  14     1458.13     1413.55     47.30 o 
  -6   0  14     1063.46     1068.97     31.38 o 
  -5   0  14      548.93      609.69     25.47 o 
  -4   0  14      523.81      174.52     88.52 o 
  -3   0  14       49.29       42.30     24.04 o 
  -2   0  14      640.95      631.83     54.30 o 
  -1   0  14      109.69      105.13     10.11 o 
   0   0  14      266.25      271.37     16.42 o 
   1   0  14      681.25      681.64     17.29 o 
   2   0  14     1126.83     1195.52     26.12 o 
   3   0  14     1374.74     1402.15     30.29 o 
   4   0  14      216.09      209.66     11.90 o 
   5   0  14      268.43      305.72     15.04 o 
   6   0  14      232.46      249.69     17.89 o 
   7   0  14       28.28       62.03     19.10 o 
 -10   1  14      316.80      348.83     30.38 o 
  -9   1  14      157.87      121.07     18.06 o 
  -8   1  14        0.16        1.62     10.18 o 
  -7   1  14       12.25       22.63      6.41 o 
  -6   1  14      276.52      282.71     15.27 o 
  -5   1  14        0.02        0.61      5.30 o 
  -4   1  14      102.33       98.27     23.17 o 
  -3   1  14       31.66       21.95      5.09 o 
  -2   1  14      497.28      523.99     21.70 o 
  -1   1  14      781.18      800.77     16.34 o 
   0   1  14        0.58       -2.82      2.82 o 
   1   1  14      158.60      176.09      7.86 o 
   2   1  14      755.28      802.97     15.62 o 
   3   1  14      122.46      117.78      9.48 o 
   4   1  14        0.00       -0.32      4.36 o 
   5   1  14       83.24       83.97      8.31 o 
   6   1  14      214.83      182.25     11.38 o 
   7   1  14      244.39      307.75     26.58 o 
 -10   2  14       44.74       24.14     17.19 o 
  -9   2  14       10.96       14.42     14.41 o 
  -8   2  14        7.76        8.89     11.80 o 
  -7   2  14       14.97       23.67      6.40 o 
  -6   2  14      719.74      733.52     22.00 o 
  -5   2  14       37.69       32.99      5.88 o 
  -4   2  14      150.25      122.23     12.36 o 
  -3   2  14       10.24        9.70      9.73 o 
  -2   2  14      324.18      324.95     11.97 o 
  -1   2  14        3.82       11.39      4.73 o 
   0   2  14      287.65      295.44     10.17 o 
   1   2  14      413.08      391.47     12.00 o 
   2   2  14     2646.71     2653.11     37.17 o 
   3   2  14      291.39      317.55     11.37 o 
   4   2  14      486.88      520.90     15.05 o 
   5   2  14       46.77       42.17      7.86 o 
   6   2  14      285.67      284.45     15.76 o 
   7   2  14       48.22       51.05     10.63 o 
 -10   3  14       43.15       50.72     19.27 o 
  -9   3  14       66.71       76.40     18.93 o 
  -8   3  14      283.34      287.62     19.09 o 
  -7   3  14      104.78      105.78      9.21 o 
  -6   3  14       69.58       79.87      8.78 o 
  -5   3  14        0.11       -5.30      5.30 o 
  -4   3  14       10.59        9.19      5.76 o 
  -3   3  14        1.88        4.33     12.14 o 
  -2   3  14       30.92       36.68      5.69 o 
  -1   3  14      546.20      520.63     16.83 o 
   0   3  14      232.96      251.05     11.14 o 
   1   3  14        5.47        2.51      4.09 o 
   2   3  14      160.40      182.66      8.94 o 
   3   3  14      144.62      139.44      9.43 o 
   4   3  14       54.06       56.45      7.92 o 
   5   3  14      138.82      135.96     11.30 o 
   6   3  14       19.78        6.98      7.60 o 
   7   3  14        0.00       -3.24      8.19 o 
  -9   4  14       20.37       -1.01     15.24 o 
  -8   4  14      319.31      267.39     15.88 o 
  -7   4  14      310.04      315.03     19.55 o 
  -6   4  14     2220.35     2221.89     77.50 o 
  -5   4  14      440.74      460.45     18.07 o 
  -4   4  14      421.84      457.42     17.81 o 
  -3   4  14      804.41      769.82     19.19 o 
  -2   4  14     1286.82     1297.03     37.44 o 
  -1   4  14        4.69        6.96      7.08 o 
   0   4  14      898.25      849.84     25.02 o 
   1   4  14       22.13       21.67      7.02 o 
   2   4  14      583.91      599.95     25.19 o 
   3   4  14       76.71       97.03      8.82 o 
   4   4  14      168.91      169.53     11.65 o 
   5   4  14        5.03        9.28      7.04 o 
   6   4  14       32.54       33.99     10.76 o 
   7   4  14      321.75      358.28     21.40 o 
  -9   5  14        8.47       16.84     15.77 o 
  -8   5  14      156.35      154.75     17.37 o 
  -7   5  14       15.86        0.36     14.31 o 
  -6   5  14        1.06       10.89     33.13 o 
  -5   5  14      450.20      434.09     25.73 o 
  -4   5  14      112.06      109.51     15.27 o 
  -3   5  14     1274.77     1242.41     32.39 o 
  -2   5  14     2317.94     2240.19     80.13 o 
  -1   5  14      723.30      744.75     26.00 o 
   0   5  14       59.00       65.98     10.29 o 
   1   5  14     1501.32     1448.37     38.30 o 
   2   5  14     3081.98     3080.34     71.62 o 
   3   5  14      123.18      130.43     10.61 o 
   4   5  14      551.62      558.95     19.57 o 
   5   5  14      196.18      219.47     13.87 o 
   6   5  14      176.65      208.52     14.59 o 
   7   5  14       34.93       23.64      9.72 o 
  -9   6  14       21.12       28.60     18.24 o 
  -8   6  14       35.01       19.59     14.45 o 
  -7   6  14     1729.59     1698.89     70.33 o 
  -6   6  14      155.22      152.94     30.59 o 
  -5   6  14       84.76      114.83      9.65 o 
  -4   6  14      854.50      847.44     44.47 o 
  -3   6  14      146.69      145.22     13.84 o 
  -2   6  14      414.43      417.54     22.07 o 
  -1   6  14      156.03      133.50     11.95 o 
   0   6  14      478.22      421.37     20.37 o 
   1   6  14       57.64       33.78     14.66 o 
   2   6  14       48.76       47.08      9.56 o 
   3   6  14       52.72       48.79      8.67 o 
   4   6  14       15.83       26.26      7.80 o 
   5   6  14      364.15      379.95     17.84 o 
   6   6  14       62.82       57.22     10.59 o 
  -8   7  14        7.48       -0.33     10.50 o 
  -7   7  14       18.56       35.52     58.93 o 
  -6   7  14      564.33      532.56     43.11 o 
  -5   7  14       47.22       31.62     16.68 o 
  -4   7  14       15.19       14.71     10.32 o 
  -3   7  14       13.68       15.07     11.65 o 
  -2   7  14        8.19       18.03      8.75 o 
  -1   7  14       58.20       59.62     10.20 o 
   0   7  14       15.63       12.76     10.27 o 
   1   7  14      398.96      353.92     49.71 o 
   2   7  14      242.32      263.01     17.39 o 
   3   7  14       99.71      102.86     10.93 o 
   4   7  14        6.21        7.21      7.60 o 
   5   7  14       94.38      100.31     11.96 o 
   6   7  14       41.37       44.59     10.81 o 
  -8   8  14       45.77       28.45     13.68 o 
  -7   8  14      440.29      404.46     97.64 o 
  -6   8  14      126.70      142.51     75.06 o 
  -5   8  14      245.77      232.79     31.56 o 
  -4   8  14      876.92      832.81     38.67 o 
  -3   8  14        0.17       15.14     11.33 o 
  -2   8  14      815.74      788.84     45.06 o 
  -1   8  14        0.94        2.63      9.13 o 
   0   8  14      185.41      201.14     16.28 o 
   1   8  14      319.10      381.79     27.48 o 
   2   8  14       10.97        9.83      7.18 o 
   3   8  14       37.12       14.69      8.48 o 
   4   8  14        1.51        2.69      7.78 o 
   5   8  14        2.34       12.14      9.04 o 
  -7   9  14      548.23      582.99     77.88 o 
  -6   9  14       39.27       40.31     49.52 o 
  -5   9  14        3.72       31.43     68.49 o 
  -4   9  14       52.81       67.12     26.07 o 
  -3   9  14      322.87      302.04     20.30 o 
  -2   9  14       91.91      112.23     19.02 o 
  -1   9  14      101.50      104.57     15.61 o 
   0   9  14       71.39       45.44     12.76 o 
   1   9  14       22.77       16.58     13.80 o 
   2   9  14      176.98      183.12     14.62 o 
   3   9  14       46.12       50.93     10.26 o 
   4   9  14       50.42       42.09     10.10 o 
   5   9  14      265.16      287.99     17.56 o 
  -6  10  14        4.48      420.17    289.69 o 
  -5  10  14        4.71      367.16    194.92 o 
  -4  10  14       13.56       51.25     47.19 o 
  -3  10  14        0.14       20.34     26.44 o 
  -2  10  14       51.88       61.04     15.51 o 
  -1  10  14       16.68       17.02     12.02 o 
   0  10  14      650.37      625.57     30.07 o 
   1  10  14       66.31       58.83     14.72 o 
   2  10  14      598.95      592.35     46.26 o 
   3  10  14       72.11       78.67     13.81 o 
   4  10  14       15.28       31.24     10.56 o 
  -5  11  14       14.82      579.59    317.78 o 
  -4  11  14       17.00       41.45     73.67 o 
  -3  11  14       68.93       71.10     35.28 o 
  -2  11  14       63.42       59.92     16.27 o 
  -1  11  14       42.47       25.00     14.20 o 
   0  11  14        7.01        3.21     12.32 o 
   1  11  14       16.63       32.54     15.90 o 
   2  11  14      194.41      181.74     32.77 o 
   3  11  14        0.08       -7.86     10.53 o 
  -3  12  14        9.27       36.03     26.94 o 
  -2  12  14        8.12       -2.36     14.45 o 
  -1  12  14        5.25       -1.47     13.94 o 
   0  12  14      140.71      183.33     29.51 o 
   1  12  14      118.86      101.53     20.86 o 
  -9   1  15        8.24       12.33     13.10 o 
  -8   1  15        0.02       -7.92      9.97 o 
  -7   1  15       93.72       94.93      7.45 o 
  -6   1  15       15.26       19.26      5.21 o 
  -5   1  15      332.72      322.14     18.31 o 
  -4   1  15        0.02       -3.88     10.10 o 
  -3   1  15       39.22       34.57      7.29 o 
  -2   1  15      270.48      269.60     10.92 o 
  -1   1  15        5.84        2.93      4.40 o 
   0   1  15       23.81       19.38      3.91 o 
   1   1  15        0.33       -2.98      3.54 o 
   2   1  15      429.34      414.37     11.30 o 
   3   1  15      195.73      237.16      9.35 o 
   4   1  15       13.77        7.61      4.94 o 
   5   1  15       18.47       21.60      6.69 o 
   6   1  15      101.55      121.36     11.66 o 
   7   1  15       91.14       97.25     15.34 o 
  -9   2  15      230.31      219.91     25.04 o 
  -8   2  15        4.52        1.07      9.05 o 
  -7   2  15      144.32      140.47     10.04 o 
  -6   2  15       89.26       81.43     14.18 o 
  -5   2  15      115.09      121.03      8.31 o 
  -4   2  15       14.46       16.62     16.46 o 
  -3   2  15      339.74      378.58     14.32 o 
  -2   2  15       29.12       43.04      7.55 o 
  -1   2  15        4.35        4.08      4.68 o 
   0   2  15      162.97      178.41      7.27 o 
   1   2  15       55.36       42.21      4.81 o 
   2   2  15      216.86      208.79      8.38 o 
   3   2  15        0.00       -0.31      4.68 o 
   4   2  15       17.28        5.90      5.45 o 
   5   2  15      150.89      156.56     14.72 o 
   6   2  15      234.88      225.77     20.37 o 
   7   2  15      424.05      446.26     21.00 o 
  -9   3  15      734.16      695.74     38.99 o 
  -8   3  15       15.10        7.91      9.97 o 
  -7   3  15      394.52      434.47     16.57 o 
  -6   3  15       66.36       64.97     25.44 o 
  -5   3  15      316.79      323.01     15.53 o 
  -4   3  15       93.39       84.09     17.59 o 
  -3   3  15      254.40      239.94     22.88 o 
  -2   3  15       45.47       65.50      8.71 o 
  -1   3  15      195.68      187.97     10.67 o 
   0   3  15      113.35      113.17      9.20 o 
   1   3  15       29.52       26.54      5.18 o 
   2   3  15     1215.93     1235.17     29.70 o 
   3   3  15      667.53      655.20     18.88 o 
   4   3  15      139.60      141.60     10.74 o 
   5   3  15      156.89      152.29     12.41 o 
   6   3  15      111.41      105.96     12.13 o 
   7   3  15       19.30       18.23     10.10 o 
  -9   4  15        9.41       -2.87     14.88 o 
  -8   4  15       25.15       21.29      8.90 o 
  -7   4  15      157.28      176.75     19.58 o 
  -6   4  15      128.94      138.68     14.09 o 
  -5   4  15      595.70      605.37     21.32 o 
  -4   4  15      477.69      472.41     23.63 o 
  -3   4  15      809.35      765.07     26.78 o 
  -2   4  15      725.86      707.81     24.86 o 
  -1   4  15     1517.28     1502.21     39.93 o 
   0   4  15      483.53      520.14     19.79 o 
   1   4  15     2188.75     2260.81     57.85 o 
   2   4  15      446.12      434.03     15.26 o 
   3   4  15      128.00      117.13      9.63 o 
   4   4  15       53.05       57.59      8.60 o 
   5   4  15      317.07      334.98     16.60 o 
   6   4  15       27.55       28.40      8.99 o 
   7   4  15       22.15       20.11     10.53 o 
  -9   5  15        6.71        0.48     15.40 o 
  -8   5  15       72.04       90.14     19.60 o 
  -7   5  15        0.75       -0.21     11.75 o 
  -6   5  15       69.85       72.40     25.73 o 
  -5   5  15       26.34       10.43     10.71 o 
  -4   5  15        5.57       -2.17     11.62 o 
  -3   5  15     1119.58     1129.28     33.94 o 
  -2   5  15      240.77      264.25     23.68 o 
  -1   5  15     1409.28     1399.67     39.06 o 
   0   5  15       10.48        7.80      8.49 o 
   1   5  15      429.79      411.50     17.99 o 
   2   5  15      431.58      438.62     15.87 o 
   3   5  15        7.80        7.45      6.31 o 
   4   5  15       83.17       76.65      9.83 o 
   5   5  15       18.44       17.36      8.28 o 
   6   5  15       14.93        6.54      8.88 o 
  -8   6  15       77.15       54.77     13.82 o 
  -7   6  15      939.35      841.44     56.93 o 
  -6   6  15      935.33      935.06     40.08 o 
  -5   6  15      661.55      614.71     38.34 o 
  -4   6  15        1.92       10.70     22.19 o 
  -3   6  15      512.05      534.35     26.69 o 
  -2   6  15        7.55        8.59      7.18 o 
  -1   6  15       21.26        7.99      9.34 o 
   0   6  15       33.71       26.46      9.66 o 
   1   6  15        6.42        2.36      7.06 o 
   2   6  15        1.13       -0.24      6.31 o 
   3   6  15       67.39       63.16      9.40 o 
   4   6  15      773.46      766.87     26.42 o 
   5   6  15        3.86       19.06      9.06 o 
   6   6  15       54.45       65.25     11.70 o 
  -8   7  15       12.97       12.95     16.42 o 
  -7   7  15        0.33        6.15     34.61 o 
  -6   7  15      103.80       83.99     46.91 o 
  -5   7  15      241.69      247.47     18.73 o 
  -4   7  15      382.69      360.55     21.49 o 
  -3   7  15       64.36       90.28     26.49 o 
  -2   7  15       52.29       65.01     15.26 o 
  -1   7  15      266.89      247.71     18.96 o 
   0   7  15       22.60        7.75      8.50 o 
   1   7  15        1.57       -9.38      9.38 o 
   2   7  15       95.00       83.68     12.00 o 
   3   7  15        1.12       -1.33      7.27 o 
   4   7  15       40.50       49.59     10.00 o 
   5   7  15       71.91       62.48     11.19 o 
  -7   8  15       37.13       41.55     42.88 o 
  -6   8  15      380.05      392.41     70.79 o 
  -5   8  15        5.07       19.37     26.08 o 
  -4   8  15      358.28      371.81     27.03 o 
  -3   8  15      167.73      148.35     21.11 o 
  -2   8  15       30.81       21.21     12.08 o 
  -1   8  15     2675.50     2611.15     83.16 o 
   0   8  15       81.50       72.37     16.89 o 
   1   8  15     1661.77     1677.91     48.68 o 
   2   8  15        2.85        3.24      7.38 o 
   3   8  15        0.35       -7.53      7.53 o 
   4   8  15        7.06       -2.30      8.24 o 
   5   8  15      139.23      127.26     13.45 o 
  -7   9  15       39.76       49.67     64.89 o 
  -6   9  15       27.47      176.77    218.59 o 
  -5   9  15       37.76       29.14     40.62 o 
  -4   9  15       59.59       99.32     45.90 o 
  -3   9  15        2.67       13.65     24.32 o 
  -2   9  15      111.16       94.99     16.58 o 
  -1   9  15      506.79      525.24     28.22 o 
   0   9  15       20.64       13.97     13.44 o 
   1   9  15        2.75        1.09      8.20 o 
   2   9  15       96.49      103.56     11.49 o 
   3   9  15       21.92       32.41      9.75 o 
   4   9  15      300.45      284.40     17.57 o 
  -6  10  15      112.79      146.14     73.17 o 
  -5  10  15       72.30      199.22    162.07 o 
  -4  10  15       22.80       50.72     39.47 o 
  -3  10  15       17.34       15.79     25.83 o 
  -2  10  15      212.36      236.34     22.77 o 
  -1  10  15       34.39       31.63     13.96 o 
   0  10  15      315.44      322.07     23.71 o 
   1  10  15      107.23       90.76     16.46 o 
   2  10  15      247.21      296.36     31.44 o 
   3  10  15      268.43      216.98     16.29 o 
  -4  11  15        7.56       48.80     54.21 o 
  -3  11  15       72.22      108.47     33.09 o 
  -2  11  15      297.77      368.01     28.17 o 
  -1  11  15       58.56       43.76     15.59 o 
   0  11  15        4.81       -4.62     17.47 o 
   1  11  15      117.83      126.38     21.83 o 
   2  11  15        3.96       -4.93     20.11 o 
  -1  12  15        0.43       11.37     19.93 o 
  -9   0  16       81.41       79.88     24.10 o 
  -8   0  16       56.21       47.91     18.85 o 
  -7   0  16      177.45      163.67     13.31 o 
  -6   0  16      613.15      617.33     25.78 o 
  -5   0  16        1.39       -5.39     16.98 o 
  -4   0  16      639.66      114.93     90.61 o 
  -3   0  16      710.85      731.45     34.16 o 
  -2   0  16        5.32        2.90      7.01 o 
  -1   0  16       51.08       41.33      9.00 o 
   0   0  16      244.56      245.61     13.96 o 
   1   0  16      167.69      161.90     12.27 o 
   2   0  16      292.22      297.78     12.58 o 
   3   0  16      346.16      350.90     14.93 o 
   4   0  16     1775.63     1866.90     44.41 o 
   5   0  16       81.81       76.72     13.06 o 
   6   0  16     2973.30     3345.59    131.79 o 
   7   0  16      542.46      573.19     42.84 o 
  -9   1  16      194.07      225.54     25.36 o 
  -8   1  16      143.05      128.01     19.77 o 
  -7   1  16      379.64      429.73     14.52 o 
  -6   1  16       65.70       61.90      7.18 o 
  -5   1  16        7.19        3.46      7.42 o 
  -4   1  16      138.32      108.62     33.04 o 
  -3   1  16      107.85      119.18     15.78 o 
  -2   1  16     2061.96     2301.52     41.54 o 
  -1   1  16      257.13      265.64     11.50 o 
   0   1  16        1.60       -3.17      3.38 o 
   1   1  16       17.64       14.05      4.18 o 
   2   1  16       39.53       44.32      5.43 o 
   3   1  16     1063.95     1131.35     21.19 o 
   4   1  16      447.14      459.26     14.06 o 
   5   1  16      253.72      253.81     13.90 o 
   6   1  16       82.77       82.23     11.59 o 
  -9   2  16       40.07       33.49     16.61 o 
  -8   2  16       20.71       27.14     11.09 o 
  -7   2  16      194.56      205.08     13.15 o 
  -6   2  16      456.90      453.09     18.32 o 
  -5   2  16      386.84      415.62     14.36 o 
  -4   2  16      205.77      188.03     18.34 o 
  -3   2  16      595.93      619.97     19.55 o 
  -2   2  16      834.51      921.65     21.11 o 
  -1   2  16       41.65       34.22      5.78 o 
   0   2  16     1078.47     1172.95     21.08 o 
   1   2  16        9.27        6.47      4.20 o 
   2   2  16       25.85       22.01      4.92 o 
   3   2  16       12.40       16.80      5.90 o 
   4   2  16      160.76      147.50     10.12 o 
   5   2  16      256.66      277.25     18.35 o 
   6   2  16       22.96       20.79      9.49 o 
  -9   3  16       26.58       22.00     15.37 o 
  -8   3  16       37.90       29.64     11.11 o 
  -7   3  16       43.13       50.18     15.80 o 
  -6   3  16      273.01      276.19     15.10 o 
  -5   3  16        0.87       -4.37      5.92 o 
  -4   3  16      201.42      182.33     13.22 o 
  -3   3  16      293.72      276.16     25.62 o 
  -2   3  16      164.92      171.10     14.75 o 
  -1   3  16       95.08       95.65      8.74 o 
   0   3  16       15.06        9.61      5.01 o 
   1   3  16      329.20      316.64     11.53 o 
   2   3  16        0.47        3.63      4.90 o 
   3   3  16        3.51       12.35      6.18 o 
   4   3  16      183.90      190.39     12.22 o 
   5   3  16      155.70      143.19     12.76 o 
   6   3  16        1.98       -0.23      8.85 o 
  -9   4  16       38.02       30.00     16.93 o 
  -8   4  16      368.83      338.63     27.94 o 
  -7   4  16      189.80      224.08     13.19 o 
  -6   4  16       75.27       77.23     18.09 o 
  -5   4  16       87.15       78.05     11.56 o 
  -4   4  16      496.58      511.05     23.10 o 
  -3   4  16      439.80      451.01     20.49 o 
  -2   4  16       41.55       14.82     14.07 o 
  -1   4  16     2828.04     2853.45     68.62 o 
   0   4  16      132.35      139.93     12.86 o 
   1   4  16     1464.91     1537.29     31.62 o 
   2   4  16       23.67       22.73      6.53 o 
   3   4  16      216.99      203.12     11.96 o 
   4   4  16      241.63      237.04     13.63 o 
   5   4  16        1.26       -0.76      7.36 o 
   6   4  16      150.28      165.20     14.53 o 
  -8   5  16      254.87      265.19     25.89 o 
  -7   5  16      334.41      367.35     31.75 o 
  -6   5  16       51.54       49.49     24.35 o 
  -5   5  16        4.18        7.39     17.20 o 
  -4   5  16      593.10      611.13     22.46 o 
  -3   5  16       60.99       75.77      9.93 o 
  -2   5  16     1237.74     1269.82     44.65 o 
  -1   5  16       36.37       10.30     10.89 o 
   0   5  16      191.85      194.74     14.36 o 
   1   5  16      901.50      907.80     23.28 o 
   2   5  16       21.83       20.18      6.86 o 
   3   5  16      193.17      195.56     12.34 o 
   4   5  16      125.48      141.44     13.70 o 
   5   5  16      313.64      344.43     19.86 o 
   6   5  16      192.81      233.35     23.44 o 
  -8   6  16       32.66       22.46     12.62 o 
  -7   6  16        3.09        6.35     40.15 o 
  -6   6  16      125.48      110.20     34.61 o 
  -5   6  16        0.00       -2.33     16.79 o 
  -4   6  16      390.01      413.44     19.38 o 
  -3   6  16      265.37      221.20     28.48 o 
  -2   6  16        0.08       -6.72      6.72 o 
  -1   6  16      581.72      578.45     30.72 o 
   0   6  16      922.34      876.48     36.52 o 
   1   6  16      412.99      425.05     19.31 o 
   2   6  16      184.31      190.23     12.26 o 
   3   6  16      204.61      189.88     13.48 o 
   4   6  16      149.96      152.18     13.10 o 
   5   6  16        3.83        2.13      8.59 o 
  -7   7  16        9.41       -6.56     47.37 o 
  -6   7  16       91.63      109.23     75.04 o 
  -5   7  16       52.40       52.39     29.88 o 
  -4   7  16      578.99      547.19     35.03 o 
  -3   7  16       18.82       23.79     16.02 o 
  -2   7  16        2.54       -2.30      7.74 o 
  -1   7  16      110.20       90.18     10.97 o 
   0   7  16       20.83       13.82      8.04 o 
   1   7  16      404.96      413.05     20.98 o 
   2   7  16        0.03       -3.48      7.08 o 
   3   7  16        7.20        1.11      7.84 o 
   4   7  16      220.40      207.95     15.00 o 
   5   7  16       57.20       64.45     11.42 o 
  -7   8  16        0.98       18.69     53.32 o 
  -6   8  16        6.21      176.79    183.83 o 
  -5   8  16       41.70       55.68     30.61 o 
  -4   8  16       17.47       17.37     32.85 o 
  -3   8  16       32.76       29.01     17.38 o 
  -2   8  16      151.43      152.82     21.81 o 
  -1   8  16      221.06      238.32     17.52 o 
   0   8  16      112.52      118.31     13.74 o 
   1   8  16       96.80      106.32     12.62 o 
   2   8  16      193.76      190.13     17.05 o 
   3   8  16        0.02       -0.62      8.21 o 
   4   8  16       40.45       23.54     10.38 o 
  -6   9  16      102.87       87.69     19.55 o 
  -5   9  16        0.04       79.19    110.33 o 
  -4   9  16       61.32       95.22     43.73 o 
  -3   9  16        4.96       22.66     21.54 o 
  -2   9  16       49.37       45.24     14.75 o 
  -1   9  16        5.19       -1.12     13.55 o 
   0   9  16       65.10       45.52     11.37 o 
   1   9  16      233.67      219.68     16.68 o 
   2   9  16       30.07       21.96     10.65 o 
   3   9  16       71.08       57.13     11.18 o 
  -5  10  16       89.09      152.28     64.73 o 
  -4  10  16       24.52       34.48     41.96 o 
  -3  10  16      164.36      159.70     21.97 o 
  -2  10  16      316.41      315.29     25.66 o 
  -1  10  16        5.47        4.86     12.50 o 
   0  10  16      175.37      179.50     23.32 o 
   1  10  16        0.04        1.84     12.41 o 
   2  10  16        0.06       -6.26     10.24 o 
  -3  11  16        0.07        3.61     14.77 o 
  -2  11  16      114.90      112.32     19.79 o 
  -1  11  16        0.02       -3.35     13.35 o 
   0  11  16       33.79       41.53     21.46 o 
   1  11  16       48.26       49.36     65.62 o 
  -9   1  17       13.87        5.64     15.15 o 
  -8   1  17      142.27      122.72     15.31 o 
  -7   1  17       89.13       86.39      9.40 o 
  -6   1  17       33.99       39.30     11.89 o 
  -5   1  17       23.72       36.05     13.86 o 
  -4   1  17      495.52      530.30     20.26 o 
  -3   1  17      120.38      131.10      9.38 o 
  -2   1  17      660.07      703.29     19.01 o 
  -1   1  17        1.05       -0.02      5.33 o 
   0   1  17        2.47        2.19      4.72 o 
   1   1  17        0.05        2.13      3.88 o 
   2   1  17        1.34       -4.37      4.37 o 
   3   1  17        1.29       -3.59      5.18 o 
   4   1  17       16.54        9.79      5.80 o 
   5   1  17      335.40      402.27     16.44 o 
   6   1  17      145.24      137.91     17.18 o 
  -9   2  17        1.40       -7.16     13.99 o 
  -8   2  17      252.86      218.68     18.72 o 
  -7   2  17        8.51        8.18     11.31 o 
  -6   2  17       16.13        9.41      6.68 o 
  -5   2  17       56.89       52.74      7.40 o 
  -4   2  17       50.72       50.88     13.02 o 
  -3   2  17        0.00        1.40      9.03 o 
  -2   2  17      373.50      374.65     13.30 o 
  -1   2  17       88.72       87.16      6.01 o 
   0   2  17      363.72      355.15     10.62 o 
   1   2  17      172.11      162.46      7.69 o 
   2   2  17      189.52      217.52      9.20 o 
   3   2  17      319.50      322.59     18.49 o 
   4   2  17      615.36      684.04     23.16 o 
   5   2  17       55.76       37.05      9.53 o 
   6   2  17       26.21       17.53     10.08 o 
  -8   3  17      215.11      226.95     19.13 o 
  -7   3  17       12.70        8.98     13.70 o 
  -6   3  17      229.11      263.53     17.24 o 
  -5   3  17        1.96        5.42     19.38 o 
  -4   3  17        0.36       -2.86      9.76 o 
  -3   3  17       90.63      109.52     13.04 o 
  -2   3  17      252.41      246.55     12.33 o 
  -1   3  17      140.26      135.64     10.64 o 
   0   3  17        0.07       -0.65      5.77 o 
   1   3  17       49.85       38.24      6.25 o 
   2   3  17       16.48       21.37      5.96 o 
   3   3  17      272.18      273.72     13.66 o 
   4   3  17        7.70       11.37      7.81 o 
   5   3  17       10.17       -3.48      7.94 o 
   6   3  17       17.25       16.76      9.76 o 
  -8   4  17      253.93      223.37     24.96 o 
  -7   4  17       35.92       37.06     21.16 o 
  -6   4  17        9.32       -2.80     18.55 o 
  -5   4  17       14.12       10.70     20.71 o 
  -4   4  17        2.80        0.91      6.85 o 
  -3   4  17      226.03      252.97     37.21 o 
  -2   4  17       17.57        1.01      9.62 o 
  -1   4  17      126.13      122.55     14.44 o 
   0   4  17     1008.13     1077.60     49.01 o 
   1   4  17       24.21       17.06      6.65 o 
   2   4  17        5.62        2.34      6.32 o 
   3   4  17      137.22      136.55     10.95 o 
   4   4  17       91.81       90.40     10.62 o 
   5   4  17       72.60       78.06     11.32 o 
  -8   5  17       11.68        5.00     14.68 o 
  -7   5  17       49.42       36.96     34.71 o 
  -6   5  17       37.17       29.33     19.08 o 
  -5   5  17        1.09       11.60     19.02 o 
  -4   5  17      445.40      452.18     27.90 o 
  -3   5  17        0.45        7.53      8.00 o 
  -2   5  17      229.61      209.06     18.11 o 
  -1   5  17      176.97      171.44     16.04 o 
   0   5  17      246.30      227.75     15.64 o 
   1   5  17      344.81      340.64     16.70 o 
   2   5  17      281.02      285.29     18.36 o 
   3   5  17      604.00      606.57     22.42 o 
   4   5  17      253.99      267.60     18.19 o 
   5   5  17       15.57       15.00      9.29 o 
  -7   6  17       15.04       23.09     44.35 o 
  -6   6  17      205.73      153.78     22.29 o 
  -5   6  17      206.48      221.20     25.31 o 
  -4   6  17      663.94      574.67     33.88 o 
  -3   6  17       48.71       51.56     17.72 o 
  -2   6  17       10.19       -1.90      6.89 o 
  -1   6  17      100.68       83.50     17.98 o 
   0   6  17       78.37       81.91     11.59 o 
   1   6  17      129.91      116.79     13.10 o 
   2   6  17      113.08       92.48     10.45 o 
   3   6  17       22.81       19.17      8.46 o 
   4   6  17      218.56      190.99     14.70 o 
   5   6  17      311.40      375.10     19.24 o 
  -7   7  17        0.08       24.20     65.99 o 
  -6   7  17        0.22      114.08    107.74 o 
  -5   7  17      247.93      289.87     29.52 o 
  -4   7  17      619.65      581.42     25.02 o 
  -3   7  17        0.06        5.89      8.92 o 
  -2   7  17      480.56      442.47     19.82 o 
  -1   7  17       11.46        8.90      8.11 o 
   0   7  17       29.01       24.84     13.89 o 
   1   7  17       95.76       84.47     12.93 o 
   2   7  17      307.66      284.45     16.24 o 
   3   7  17      107.80      100.26     11.98 o 
   4   7  17        2.44       -0.71      9.00 o 
  -6   8  17       75.47      301.24    166.45 o 
  -5   8  17      117.16      140.48     36.79 o 
  -4   8  17       80.81      127.87     30.41 o 
  -3   8  17      153.48      120.87     18.39 o 
  -2   8  17       10.74       14.85      9.20 o 
  -1   8  17        2.74       -1.11      8.97 o 
   0   8  17      100.62      135.94     14.71 o 
   1   8  17      191.42      209.39     14.65 o 
   2   8  17       72.90       59.43     10.96 o 
   3   8  17        2.02        6.05      8.94 o 
  -5   9  17        1.88      112.83    130.04 o 
  -4   9  17      421.88      429.91     30.34 o 
  -3   9  17       10.78        1.70     16.20 o 
  -2   9  17       41.36       44.03     17.35 o 
  -1   9  17       33.46       19.46     10.36 o 
   0   9  17        9.66        5.45     10.29 o 
   1   9  17       59.03       65.12     11.08 o 
   2   9  17      120.89      131.65     16.55 o 
  -4  10  17        0.97       11.48     44.87 o 
  -3  10  17      435.72      428.28     31.47 o 
  -2  10  17      504.02      492.97     46.63 o 
  -1  10  17      143.35      106.85     22.15 o 
   0  10  17       18.61       15.10     11.59 o 
   1  10  17       14.80        2.07     12.35 o 
  -8   0  18       17.48       12.24     28.25 o 
  -7   0  18      180.62      180.25     32.39 o 
  -6   0  18      323.07      304.51     18.30 o 
  -5   0  18      755.91      820.11     69.17 o 
  -4   0  18      663.82      666.26     28.82 o 
  -3   0  18     1366.02     1674.70    112.64 o 
  -2   0  18       21.03        5.19      8.09 o 
  -1   0  18      185.98      196.29     17.40 o 
   0   0  18     1430.80     1509.12     39.68 o 
   1   0  18      111.39      114.73     15.47 o 
   2   0  18      696.17      706.05     26.11 o 
   3   0  18      116.55      116.64     13.69 o 
   4   0  18      692.82      722.86     34.30 o 
   5   0  18      532.35      530.18     26.56 o 
  -8   1  18      503.49      501.94     26.72 o 
  -7   1  18      190.67      179.45     18.94 o 
  -6   1  18        2.67        0.02      5.97 o 
  -5   1  18        9.28       12.66     18.44 o 
  -4   1  18       12.26        4.37     17.62 o 
  -3   1  18      216.55      260.07     15.44 o 
  -2   1  18       19.81       17.04      6.27 o 
  -1   1  18       52.41       52.63      7.06 o 
   0   1  18       41.51       47.74      6.78 o 
   1   1  18      550.15      609.19     16.52 o 
   2   1  18       37.38       28.25     10.22 o 
   3   1  18       22.38       17.36      6.63 o 
   4   1  18      100.62      106.65     10.21 o 
   5   1  18       61.17       75.07     10.31 o 
  -8   2  18      144.23      134.43     16.71 o 
  -7   2  18       97.47       83.65     20.12 o 
  -6   2  18      198.65      201.35     25.16 o 
  -5   2  18        0.59        0.81     10.52 o 
  -4   2  18       84.44      124.68     19.33 o 
  -3   2  18      249.58      250.66     13.31 o 
  -2   2  18       29.70       14.49      7.17 o 
  -1   2  18      163.75      178.66     13.15 o 
   0   2  18        0.46        5.63      4.76 o 
   1   2  18       11.98        8.56      5.47 o 
   2   2  18       36.45       44.89      7.07 o 
   3   2  18        7.22        6.88      6.29 o 
   4   2  18       73.05       79.51     11.28 o 
   5   2  18        6.28        2.01      8.30 o 
  -8   3  18      186.86      181.35     18.30 o 
  -7   3  18       10.56        7.26     10.08 o 
  -6   3  18      186.63      196.84     14.80 o 
  -5   3  18      256.41      265.58     31.90 o 
  -4   3  18      217.58      244.51     27.97 o 
  -3   3  18       45.06       52.04     14.72 o 
  -2   3  18       20.15       24.93      7.24 o 
  -1   3  18       10.71       11.44      6.84 o 
   0   3  18      161.85      176.04     13.78 o 
   1   3  18      250.39      249.88     11.19 o 
   2   3  18       16.99       10.00      6.72 o 
   3   3  18      102.37      119.36     13.53 o 
   4   3  18        2.84       -7.39      7.39 o 
   5   3  18      163.69      180.31     14.10 o 
  -8   4  18      123.01       78.18     22.93 o 
  -7   4  18      189.53      212.84     30.73 o 
  -6   4  18       21.20       27.63     19.28 o 
  -5   4  18      266.31      270.70     37.85 o 
  -4   4  18       12.63       19.20     15.57 o 
  -3   4  18      364.39      347.31     19.10 o 
  -2   4  18      106.66      104.99     13.41 o 
  -1   4  18      401.06      453.65     20.17 o 
   0   4  18      604.97      629.91     21.05 o 
   1   4  18        9.69       14.92      6.82 o 
   2   4  18       81.96       77.96      9.43 o 
   3   4  18       50.16       50.55      9.15 o 
   4   4  18      407.04      455.73     18.74 o 
   5   4  18       27.04       22.37     10.03 o 
  -7   5  18       31.91       25.53     32.26 o 
  -6   5  18       89.17      105.03     32.49 o 
  -5   5  18      247.88      249.48     37.89 o 
  -4   5  18       58.32       61.92     14.06 o 
  -3   5  18       19.99       21.23      9.33 o 
  -2   5  18        3.23        1.11      8.54 o 
  -1   5  18        4.65       -3.54      8.01 o 
   0   5  18        0.63        0.34      8.69 o 
   1   5  18      121.07      109.05     10.43 o 
   2   5  18      227.78      232.22     13.45 o 
   3   5  18      117.85      138.04     13.18 o 
   4   5  18       18.86        1.98      9.17 o 
  -7   6  18       93.55       96.29     44.13 o 
  -6   6  18        0.96       65.48     91.47 o 
  -5   6  18      361.30      385.00     30.53 o 
  -4   6  18        2.14        2.71     21.81 o 
  -3   6  18      247.34      260.79     16.33 o 
  -2   6  18      432.91      449.41     19.92 o 
  -1   6  18      750.13      740.29     49.77 o 
   0   6  18       15.62        8.95      9.36 o 
   1   6  18      260.91      228.64     13.84 o 
   2   6  18       45.04       32.52      8.80 o 
   3   6  18      255.04      249.35     15.83 o 
   4   6  18        1.65        7.12      8.82 o 
  -6   7  18        2.66       30.32     60.19 o 
  -5   7  18        0.24       56.16     53.32 o 
  -4   7  18      253.13      219.61     22.26 o 
  -3   7  18       57.04       53.43     11.04 o 
  -2   7  18      161.25      149.39     13.82 o 
  -1   7  18       10.25        9.61      8.92 o 
   0   7  18       13.55        0.38      8.99 o 
   1   7  18        0.02       -6.28      8.96 o 
   2   7  18      103.62       79.56     11.59 o 
   3   7  18      131.58      123.02     13.45 o 
  -5   8  18       58.35       82.05     38.56 o 
  -4   8  18        0.00       11.74     26.30 o 
  -3   8  18       28.14       24.06     10.31 o 
  -2   8  18        7.83        5.71      9.42 o 
  -1   8  18       83.99      102.22     14.32 o 
   0   8  18      108.62       80.75     13.90 o 
   1   8  18       30.24       21.87      9.60 o 
   2   8  18       74.11       57.45     11.56 o 
  -4   9  18       30.80       50.79     37.98 o 
  -3   9  18       35.34       15.68     12.08 o 
  -2   9  18       20.66       16.06     11.45 o 
  -1   9  18       31.34       26.58     11.81 o 
   0   9  18        0.33        7.87     10.86 o 
   1   9  18       25.25       35.85     10.62 o 
  -8   1  19      213.77      178.44     27.35 o 
  -7   1  19        2.12       -1.45     11.97 o 
  -6   1  19        1.20       15.68     18.34 o 
  -5   1  19      122.25      143.72     14.91 o 
  -4   1  19        5.39        9.64     22.64 o 
  -3   1  19      262.90      259.69     17.23 o 
  -2   1  19      204.24      214.00     12.25 o 
  -1   1  19        1.12       -5.14      5.14 o 
   0   1  19        4.45        8.59      6.42 o 
   1   1  19       27.66       25.74      7.32 o 
   2   1  19      176.43      166.88     12.25 o 
   3   1  19      246.72      254.74     14.89 o 
   4   1  19      108.25      113.76     12.42 o 
   5   1  19      123.36      153.83     16.07 o 
  -8   2  19      249.23        3.90    102.44 o 
  -7   2  19      251.24      258.70     16.73 o 
  -6   2  19      139.38      145.43     12.97 o 
  -5   2  19      358.89      377.20     40.22 o 
  -4   2  19       85.15       91.44     12.30 o 
  -3   2  19      637.94      658.54     20.98 o 
  -2   2  19      289.29      287.37     14.54 o 
  -1   2  19      174.18      176.14     12.40 o 
   0   2  19      439.47      471.60     17.12 o 
   1   2  19       95.98       96.63     10.36 o 
   2   2  19      110.78      110.33     11.23 o 
   3   2  19      145.38      154.97     12.82 o 
   4   2  19      132.66      146.28     17.11 o 
  -7   3  19      124.75      145.07     12.58 o 
  -6   3  19      263.04      262.43     24.73 o 
  -5   3  19       13.30       23.71     13.87 o 
  -4   3  19      135.02      145.54     26.30 o 
  -3   3  19      239.03      254.88     14.04 o 
  -2   3  19        0.86       -6.87      6.87 o 
  -1   3  19        0.62       -3.51      6.60 o 
   0   3  19      151.47      180.82     12.08 o 
   1   3  19       93.34      107.61     10.91 o 
   2   3  19      713.75      772.50     27.26 o 
   3   3  19        0.10      -10.57     11.03 o 
   4   3  19      350.59      378.45     21.44 o 
  -7   4  19        2.91       21.16     43.78 o 
  -6   4  19        8.83       13.38     22.24 o 
  -5   4  19      271.35      270.58     36.97 o 
  -4   4  19      241.88      283.47     17.18 o 
  -3   4  19        1.47       -7.48     13.87 o 
  -2   4  19       94.95       72.44     21.16 o 
  -1   4  19        0.16       -4.85     10.96 o 
   0   4  19        0.21        1.48      6.33 o 
   1   4  19       79.14       72.12      9.39 o 
   2   4  19        0.02       -3.75      6.95 o 
   3   4  19       95.86       90.16     10.86 o 
   4   4  19       61.29       62.99     10.63 o 
  -7   5  19        0.23       14.58     30.99 o 
  -6   5  19        6.21       34.03     44.70 o 
  -5   5  19        0.30       -3.13     11.10 o 
  -4   5  19      295.04      322.57     18.47 o 
  -3   5  19      442.35      528.62     21.45 o 
  -2   5  19       48.41       57.77     15.98 o 
  -1   5  19        1.11       -8.54      8.54 o 
   0   5  19        0.01       -5.22      9.59 o 
   1   5  19      264.46      265.51     20.01 o 
   2   5  19       17.22       -2.74      7.34 o 
   3   5  19        1.45        3.33      7.83 o 
   4   5  19        2.03      -20.07     20.07 o 
  -6   6  19      202.18      182.65     34.76 o 
  -5   6  19      339.55      389.81     52.51 o 
  -4   6  19      172.49      185.26     19.74 o 
  -3   6  19      488.29      463.83     20.86 o 
  -2   6  19        2.19       -6.16      8.97 o 
  -1   6  19       31.52       24.85     16.59 o 
   0   6  19        0.00       -1.48      9.78 o 
   1   6  19        6.52        3.33      7.77 o 
   2   6  19      104.02      103.00     11.74 o 
   3   6  19      196.45      207.13     15.32 o 
  -5   7  19       16.46       29.39     29.96 o 
  -4   7  19        0.07        4.55     13.14 o 
  -3   7  19       10.96        2.22      9.64 o 
  -2   7  19       53.64       23.80      9.72 o 
  -1   7  19       12.44       20.10      9.90 o 
   0   7  19       19.23       21.34     11.42 o 
   1   7  19      258.79      274.95     16.86 o 
   2   7  19      108.38       93.50     12.56 o 
  -4   8  19       67.21       89.19     19.68 o 
  -3   8  19        2.04        1.66     10.06 o 
  -2   8  19      409.54      403.20     34.63 o 
  -1   8  19      108.87       81.27     14.42 o 
   0   8  19       10.39        1.12     10.17 o 
   1   8  19       23.16       30.86     10.87 o 
  -2   9  19        2.82       -1.33     11.55 o 
  -1   9  19       52.20       47.52     13.15 o 
  -7   0  20       49.31       62.35     18.59 o 
  -6   0  20     3123.43     3344.56    118.56 o 
  -5   0  20      122.76      128.89     23.56 o 
  -4   0  20     1392.74     1611.45     49.86 o 
  -3   0  20       25.57        9.03     16.96 o 
  -2   0  20      255.66      302.41     20.44 o 
  -1   0  20      495.50      471.08     21.51 o 
   0   0  20        5.81       11.54     23.50 o 
   1   0  20        6.10       -5.72     10.80 o 
   2   0  20       29.38       30.62     23.59 o 
   3   0  20      197.56      205.78     50.13 o 
   4   0  20       75.56       52.06     17.57 o 
  -7   1  20       90.88      104.35     16.38 o 
  -6   1  20      390.26      424.75     36.18 o 
  -5   1  20      153.38      183.07     14.47 o 
  -4   1  20      109.90      121.19     27.46 o 
  -3   1  20       27.48       31.04     15.57 o 
  -2   1  20       48.32       50.41      8.95 o 
  -1   1  20       51.46       57.81      9.68 o 
   0   1  20        6.37        6.70      6.88 o 
   1   1  20      195.94      237.05     13.89 o 
   2   1  20       18.38        1.41      7.59 o 
   3   1  20       45.10       55.70     11.58 o 
   4   1  20       41.95       46.48     13.06 o 
  -7   2  20      216.92      256.23     23.83 o 
  -6   2  20       11.34       12.26     22.99 o 
  -5   2  20      192.71      200.32     14.83 o 
  -4   2  20      148.39      149.39     23.29 o 
  -3   2  20       71.70       80.50     10.02 o 
  -2   2  20       10.35       -2.90      7.13 o 
  -1   2  20      265.21      273.26     15.74 o 
   0   2  20        0.13        1.43      6.45 o 
   1   2  20        1.22       -1.67      6.95 o 
   2   2  20      565.73      634.52     21.82 o 
   3   2  20        0.17       -2.10      7.52 o 
   4   2  20       54.23       45.66     12.54 o 
  -7   3  20        7.20        7.89     19.83 o 
  -6   3  20       19.28       30.94     25.13 o 
  -5   3  20      167.27      158.15     22.22 o 
  -4   3  20       34.26       38.88     20.25 o 
  -3   3  20        2.76      -11.15     17.55 o 
  -2   3  20      271.24      308.72     15.93 o 
  -1   3  20      418.58      497.85     19.62 o 
   0   3  20        9.04        4.04      7.22 o 
   1   3  20      248.68      280.50     20.57 o 
   2   3  20       76.24       81.48     16.06 o 
   3   3  20       78.24       86.67     13.94 o 
  -6   4  20      505.48      564.56     24.69 o 
  -5   4  20       78.65       92.08     15.87 o 
  -4   4  20      821.82      955.16     58.29 o 
  -3   4  20        7.03        3.10     10.87 o 
  -2   4  20       48.99       37.52     23.74 o 
  -1   4  20       47.15       35.02     17.15 o 
   0   4  20        4.68        3.48      9.24 o 
   1   4  20       67.58       48.01     11.24 o 
   2   4  20      300.37      333.03     19.94 o 
   3   4  20       13.39       13.86     10.30 o 
  -6   5  20       24.93       30.75     29.52 o 
  -5   5  20      256.41      280.57     29.06 o 
  -4   5  20       14.91       12.70      9.68 o 
  -3   5  20      353.53      364.24     20.30 o 
  -2   5  20        1.41       -9.55     14.88 o 
  -1   5  20       52.40       34.30     23.23 o 
   0   5  20       10.73       -7.81     12.56 o 
   1   5  20       11.30       14.48      9.73 o 
   2   5  20      150.60      144.43     15.81 o 
   3   5  20      229.96      282.94     40.19 o 
  -5   6  20       24.97       37.37     11.44 o 
  -4   6  20       53.33       53.88     11.78 o 
  -3   6  20       46.51       43.03     11.17 o 
  -2   6  20       11.83       -0.36     10.90 o 
  -1   6  20      244.23      229.67     20.35 o 
   0   6  20      206.66      213.97     17.35 o 
   1   6  20        3.64       -0.97      9.74 o 
   2   6  20       25.07       11.50     10.94 o 
  -4   7  20       36.59       40.52     11.95 o 
  -3   7  20      324.14      318.62     20.40 o 
  -2   7  20        0.48       -8.63      9.66 o 
  -1   7  20       37.23       18.67     10.19 o 
   0   7  20        0.01       -3.00      9.89 o 
   1   7  20      271.45      280.94     17.50 o 
  -2   8  20       35.61       26.49     15.07 o 
  -1   8  20      186.91      174.67     26.78 o 
  -6   1  21        0.91        8.14     18.77 o 
  -5   1  21      125.18      148.23     22.12 o 
  -4   1  21       89.47       63.44     23.05 o 
  -3   1  21       23.48       25.55      8.64 o 
  -2   1  21      429.82      440.03     18.61 o 
  -1   1  21       42.22       52.73      9.03 o 
   0   1  21       39.65       27.56      9.32 o 
   1   1  21       36.47       48.10     11.32 o 
   2   1  21      390.53      423.76     22.36 o 
   3   1  21       36.04       24.69     12.02 o 
  -6   2  21       16.46       22.46     22.18 o 
  -5   2  21       35.00       38.00     12.27 o 
  -4   2  21      674.00      758.96     37.86 o 
  -3   2  21      246.65      246.23     15.14 o 
  -2   2  21        9.50        1.21      9.18 o 
  -1   2  21       61.78       73.43     10.98 o 
   0   2  21        4.05       -1.76      7.16 o 
   1   2  21       41.99       46.09      9.97 o 
   2   2  21      185.68      230.67     15.34 o 
   3   2  21        1.06       -0.19      9.84 o 
  -6   3  21       72.50       63.79     32.62 o 
  -5   3  21        0.02       -4.17     21.98 o 
  -4   3  21       42.44       15.48     21.14 o 
  -3   3  21       89.17       66.52     18.65 o 
  -2   3  21      328.14      377.90     18.14 o 
  -1   3  21       62.95       81.51     11.63 o 
   0   3  21       33.43       31.96      8.82 o 
   1   3  21      134.75      189.58     16.23 o 
   2   3  21       88.32       80.76     13.39 o 
  -5   4  21       96.89       95.46     25.77 o 
  -4   4  21       11.56       21.11     10.65 o 
  -3   4  21      197.19      198.35     17.25 o 
  -2   4  21      160.04      206.28     17.77 o 
  -1   4  21      556.24      654.93     36.03 o 
   0   4  21      313.95      353.73     20.15 o 
   1   4  21      305.67      328.09     19.93 o 
   2   4  21       19.49       21.09     11.35 o 
  -5   5  21      176.67      181.52     23.81 o 
  -4   5  21      389.31      416.28     22.69 o 
  -3   5  21      151.37      184.31     18.54 o 
  -2   5  21       17.18        4.12     16.81 o 
  -1   5  21        5.82        2.95     16.26 o 
   0   5  21        0.61      -11.67     11.67 o 
   1   5  21       61.05       63.57     12.86 o 
  -4   6  21        5.13       12.32     34.24 o 
  -3   6  21       23.16       36.41     11.76 o 
  -2   6  21      289.91      291.11     18.43 o 
  -1   6  21       77.71       56.02     14.51 o 
   0   6  21       41.31       44.93     12.38 o 
  -5   0  22      546.52      650.01     45.79 o 
  -4   0  22       63.06       31.76     61.96 o 
  -3   0  22       98.95       80.20     58.95 o 
  -2   0  22       57.98       63.41     16.07 o 
  -1   0  22        2.71      -10.61     10.61 o 
   0   0  22      110.29      100.00     17.77 o 
   1   0  22       12.04        6.32     14.56 o 
  -5   1  22        7.02       19.72     18.10 o 
  -4   1  22       97.59      112.95     12.43 o 
  -3   1  22       96.28       89.36     11.72 o 
  -2   1  22      130.08      154.54     14.21 o 
  -1   1  22        1.21        3.26      8.86 o 
   0   1  22        0.54       -0.47      8.49 o 
   1   1  22       85.94       98.43     13.27 o 
  -5   2  22      137.04      184.86     16.68 o 
  -4   2  22       30.17       47.96     12.45 o 
  -3   2  22      114.32      110.06     20.61 o 
  -2   2  22       28.04       25.96     15.55 o 
  -1   2  22      566.23      667.90     24.85 o 
   0   2  22      101.04       58.36     11.23 o 
   1   2  22      166.25      201.71     19.95 o 
  -4   3  22      217.51      258.79     29.80 o 
  -3   3  22       24.12       21.20     10.98 o 
  -2   3  22      258.77      358.03     22.16 o 
  -1   3  22        8.49       14.17     11.22 o 
   0   3  22       14.41        7.66     10.52 o 
   1   3  22      378.38      401.33     22.11 o 
  -4   4  22        0.09        7.59      9.65 o 
  -3   4  22       12.74        4.47     10.71 o 
  -2   4  22        1.22        0.78     11.45 o 
  -1   4  22      172.67      222.28     21.82 o 
   0   4  22       19.81       18.63     10.97 o 
  -2   5  22       35.07       20.97     22.14 o 
  -1   5  22        6.78       -6.84     11.13 o 
  -3   1  23        6.57       -4.43     21.07 o 
  -2   1  23       11.20       11.87      9.39 o 
  -1   1  23      144.14      184.13     16.27 o 
  -2   2  23      131.16      118.17     13.69 o 
  -1   2  23       23.60       34.25     13.83 o 
                                                 
